# Supplementary material for: Fibulin-2 is an extracellular matrix inhibitor of oligodendrocytes relevant to multiple sclerosis
Source: J Clin Invest. 2024 May 14;134(13):e176910. doi: 10.1172/JCI176910 (PMC11213512; doi:10.1172/JCI176910)
Supplement: Supplemental tables 1-3 [file jci-134-176910-s081.xlsx]

## Sheet: Table of contents
	Supplementary Table 1. Positive differentially expressed genes from each cluster identified from scRNA-seq.
	Supplementary Table 2. Differentially expressed genes (DEG) in oligodendrocyte lineage cells of FBLN2 deficient mice vs. WT.
	Supplementary Table 3. Positive differentially expressed genes from each sub-cluster of oligodendrocyte lineage cells identified from scRNA-seq.

## Sheet: Top100.markers
Supp Table 1. Positive differentially expressed genes from each cluster
gene	p_val	avg_log2FC	pct.1	pct.2	p_val_adj	cluster
Arg1	0	3.25869	0.694	0.047	0	0
Lyz2	0	3.17868	1	0.775	0	0
Chil3	0	2.87177	0.809	0.151	0	0
Ccl6	0	2.79102	0.883	0.321	0	0
Apoc2	0	2.72751	0.95	0.28	0	0
F13a1	0	2.56241	0.862	0.057	0	0
Gpnmb	0	2.55362	0.813	0.162	0	0
Lgals3	0	2.27207	0.986	0.506	0	0
Fn1	0	2.22399	0.915	0.213	0	0
Fabp5	0	2.13697	0.883	0.504	0	0
Tgfbi	0	2.11706	0.983	0.221	0	0
Wfdc17	0	2.01273	0.951	0.278	0	0
Cybb	0	1.95357	0.995	0.403	0	0
Cfb	0	1.87515	0.864	0.16	0	0
F10	0	1.83783	0.811	0.063	0	0
Psap	0	1.83074	1	0.821	0	0
Ms4a7	0	1.79893	0.848	0.131	0	0
Pla2g7	0	1.78888	0.965	0.235	0	0
Myof	0	1.73063	0.955	0.139	0	0
Slc7a2	0	1.71597	0.738	0.046	0	0
Cstb	0	1.66523	0.989	0.665	0	0
Acp5	0	1.65478	0.827	0.2	0	0
Pid1	0	1.59042	0.94	0.355	0	0
Mgst1	0	1.52815	0.91	0.148	0	0
Ftl1	0	1.50706	1	0.968	0	0
AA467197	0	1.42941	0.837	0.236	0	0
Ly6i	0	1.3993	0.796	0.236	0	0
Mmp14	0	1.39367	0.962	0.291	0	0
Ccl9	0	1.34826	0.626	0.17	0	0
Saa3	0	1.34322	0.569	0.198	0	0
Plin2	0	1.33952	0.93	0.325	0	0
Fth1	0	1.33737	1	0.995	0	0
H2-Ab1	0	1.29418	0.97	0.594	0	0
Prdx5	0	1.28242	0.996	0.753	0	0
Hp	0	1.26992	0.764	0.091	0	0
Atp6v0d2	0	1.25453	0.354	0.02	0	0
Ms4a6c	0	1.25082	0.975	0.429	0	0
Vim	0	1.24721	0.984	0.524	0	0
Aoah	0	1.23709	0.895	0.226	0	0
Sash1	0	1.20888	0.91	0.26	0	0
Msrb1	0	1.19825	0.977	0.437	0	0
Apobec1	0	1.18993	0.954	0.387	0	0
Tnfsf13	0	1.17412	0.87	0.138	0	0
Fcgr2b	0	1.16835	0.981	0.436	0	0
Arhgap24	0	1.15713	0.937	0.4	0	0
H2-Aa	0	1.15587	0.959	0.584	0	0
C3	0	1.15517	0.921	0.341	0	0
Clec12a	0	1.14997	0.879	0.127	0	0
Cd38	0	1.14055	0.819	0.147	0	0
Sod2	0	1.13261	0.899	0.472	0	0
Pgam1	0	1.12746	0.972	0.62	0	0
Ms4a6d	0	1.121	0.979	0.408	0	0
Cd93	0	1.11413	0.724	0.032	0	0
H2-Eb1	0	1.11167	0.936	0.556	0	0
Gda	0	1.10238	0.846	0.113	0	0
Tpi1	0	1.1021	0.978	0.604	0	0
Pirb	0	1.09194	0.922	0.245	0	0
Bst1	0	1.08377	0.787	0.15	0	0
AW112010	0	1.08274	0.976	0.645	0	0
Smpdl3a	0	1.08129	0.898	0.333	0	0
F7	0	1.078	0.503	0.011	0	0
Clec4n	0	1.07511	0.622	0.062	0	0
Fos	0	1.07446	0.838	0.225	0	0
Txn1	0	1.06721	0.992	0.77	0	0
Sdcbp	0	1.05419	0.994	0.69	0	0
Dab2	0	1.05063	0.807	0.189	0	0
Ifi30	0	1.04882	0.991	0.573	0	0
Cyba	0	1.04516	0.999	0.844	0	0
Atrnl1	0	1.04131	0.901	0.34	0	0
Ddhd1	0	1.03974	0.908	0.464	0	0
Cd68	0	1.02987	0.986	0.506	0	0
Cd74	0	1.02333	0.988	0.713	0	0
Lipa	0	1.02167	0.893	0.4	0	0
Junos	0	1.01943	0.656	0.087	0	0
Cebpb	0	1.01905	0.976	0.529	0	0
Atp6v0c	0	1.01714	0.998	0.828	0	0
Bcl2a1b	0	1.01491	0.981	0.61	0	0
Clec4d	0	1.00985	0.809	0.101	0	0
Anxa5	0	1.00564	0.985	0.571	0	0
Lrmda	0	1.00515	0.994	0.527	0	0
Rai14	0	0.992192	0.83	0.221	0	0
Gngt2	0	0.990529	0.953	0.471	0	0
Pde7b	0	0.989342	0.543	0.069	0	0
Lrp1	0	0.98872	0.943	0.373	0	0
Cxcl16	0	0.97607	0.976	0.42	0	0
Anxa4	0	0.967315	0.896	0.332	0	0
Ly6c2	0	0.966605	0.726	0.174	0	0
Fnip2	0	0.96591	0.861	0.343	0	0
Capg	0	0.96367	0.953	0.498	0	0
Msr1	0	0.961232	0.766	0.138	0	0
Mpeg1	0	0.960006	0.995	0.547	0	0
Abca1	0	0.956949	0.932	0.46	0	0
Tcf7l2	0	0.947255	0.718	0.249	0	0
Sirpb1c	0	0.943892	0.769	0.063	0	0
Ldlrad3	0	0.938602	0.718	0.176	0	0
Zeb2	0	0.930601	0.994	0.616	0	0
Fam20c	0	0.924781	0.812	0.155	0	0
Thbs1	0	0.918408	0.461	0.077	0	0
Slamf7	0	0.918219	0.869	0.25	0	0
Sgk1	0	0.915007	0.882	0.379	0	0
Cx3cr1	0	2.17413	0.982	0.363	0	1
C1qa	0	1.9482	0.998	0.559	0	1
Plxdc2	0	1.86591	0.973	0.258	0	1
C1qc	0	1.83377	0.998	0.522	0	1
Timp2	0	1.80166	0.994	0.544	0	1
Hexb	0	1.78319	0.999	0.844	0	1
Tanc2	0	1.69593	0.957	0.201	0	1
Nav2	0	1.69288	0.877	0.279	0	1
C1qb	0	1.68538	0.999	0.576	0	1
Ly86	0	1.66997	0.995	0.588	0	1
Sparc	0	1.62206	0.893	0.223	0	1
Trem2	0	1.59712	0.996	0.513	0	1
Cst7	0	1.57418	0.935	0.279	0	1
Cd81	0	1.53094	0.993	0.41	0	1
Lgals3bp	0	1.52547	0.983	0.543	0	1
Marcks	0	1.51161	0.987	0.536	0	1
Nav3	0	1.49718	0.862	0.122	0	1
Csf1r	0	1.48668	0.992	0.5	0	1
Cst3	0	1.4845	0.998	0.876	0	1
Epb41l2	0	1.45434	0.984	0.645	0	1
Mertk	0	1.44447	0.967	0.332	0	1
Ctsd	0	1.43137	0.999	0.867	0	1
Zfhx3	0	1.42824	0.97	0.446	0	1
Ctsl	0	1.42721	0.994	0.602	0	1
Lgmn	0	1.42586	0.995	0.579	0	1
P2ry12	0	1.4087	0.862	0.207	0	1
Ccl12	0	1.40532	0.673	0.142	0	1
Itgb5	0	1.39065	0.986	0.453	0	1
Olfml3	0	1.37177	0.968	0.271	0	1
Syngr1	0	1.3648	0.98	0.387	0	1
Ophn1	0	1.35671	0.942	0.271	0	1
Slco2b1	0	1.34978	0.858	0.095	0	1
Hpgds	0	1.34194	0.964	0.274	0	1
Apoe	0	1.3357	0.999	0.936	0	1
Abhd12	0	1.31537	0.982	0.539	0	1
Tmem119	0	1.31511	0.821	0.159	0	1
Tmcc3	0	1.29788	0.959	0.426	0	1
Tgfbr1	0	1.27607	0.975	0.531	0	1
Gpr34	0	1.27016	0.874	0.153	0	1
Mir99ahg	0	1.26534	0.865	0.174	0	1
Mef2c	0	1.22201	0.959	0.33	0	1
Ctsb	0	1.20975	0.997	0.814	0	1
Lrmda	0	1.19993	0.976	0.536	0	1
Grn	0	1.1989	0.991	0.607	0	1
Slc1a3	0	1.18976	0.842	0.121	0	1
E230029C05Rik	0	1.18471	0.868	0.275	0	1
Ctsz	0	1.18394	0.998	0.77	0	1
Srgap2	0	1.18312	0.965	0.565	0	1
Dock4	0	1.17451	0.962	0.498	0	1
Cd180	0	1.1743	0.925	0.349	0	1
Lair1	0	1.15927	0.973	0.423	0	1
Cd63	0	1.14374	0.995	0.588	0	1
Lag3	0	1.14359	0.866	0.141	0	1
Frmd4a	0	1.14063	0.931	0.309	0	1
Itm2b	0	1.13847	0.998	0.95	0	1
Rad51b	0	1.12264	0.742	0.196	0	1
Lpcat2	0	1.10588	0.974	0.494	0	1
Mafb	0	1.09924	0.979	0.43	0	1
Fgf13	0	1.09718	0.564	0.149	0	1
Slc8a1	0	1.09413	0.964	0.521	0	1
4933406I18Rik	0	1.08483	0.78	0.184	0	1
Siglech	0	1.07051	0.696	0.095	0	1
Lpl	0	1.06184	0.485	0.123	0	1
Ldlrad4	0	1.05182	0.956	0.569	0	1
Apoc1	0	1.04784	0.48	0.133	0	1
Pou2f2	0	1.04774	0.921	0.349	0	1
Dst	0	1.0404	0.957	0.385	0	1
Ctss	0	1.03237	0.999	0.801	0	1
Cd9	0	1.02961	0.994	0.666	0	1
Ppp1r9a	0	1.02706	0.797	0.159	0	1
Pde3b	0	1.02668	0.917	0.353	0	1
Gm2629	0	1.01564	0.81	0.129	0	1
Lhfpl2	0	1.01502	0.919	0.337	0	1
Sirpa	0	1.00361	0.976	0.484	0	1
Rgs10	0	0.994722	0.989	0.688	0	1
Cadm1	0	0.993598	0.782	0.167	0	1
Fcrls	0	0.992112	0.604	0.099	0	1
Ptprm	0	0.989338	0.723	0.108	0	1
Asph	0	0.985773	0.86	0.25	0	1
Ptgs1	0	0.982022	0.849	0.227	0	1
Atp8a2	0	0.981897	0.676	0.096	0	1
Man2b1	0	0.980861	0.978	0.576	0	1
Sipa1l2	0	0.974141	0.852	0.241	0	1
Pros1	0	0.973913	0.866	0.228	0	1
Ldhb	0	0.959953	0.951	0.355	0	1
Cfh	0	0.954625	0.881	0.182	0	1
Ttc28	0	0.954474	0.847	0.208	0	1
Phyhd1	0	0.947547	0.882	0.186	0	1
Aif1	0	0.942641	0.99	0.573	0	1
Ctsa	0	0.930981	0.98	0.631	0	1
Serinc3	0	0.929944	0.986	0.791	0	1
Colec12	0	0.916015	0.291	0.039	0	1
Scoc	0	0.914054	0.879	0.317	0	1
Arhgap5	0	0.909702	0.913	0.401	0	1
Snx24	0	0.901605	0.873	0.375	0	1
Serpine2	0	0.891485	0.676	0.097	0	1
Rnase4	0	0.891048	0.899	0.31	0	1
Cd300c2	0	0.890927	0.986	0.523	0	1
Spp1	7.11e-259	1.05654	0.549	0.326	1.75e-254	1
Saa3	2.76e-165	0.940703	0.405	0.243	6.78e-161	1
Cdk8	0	1.61457	0.961	0.996	0	2
AY036118	0	1.55279	0.963	0.994	0	2
Aif1	0	1.55124	0.783	0.64	0	2
C1qa	0	1.39724	0.897	0.613	0	2
C1qb	0	1.312	0.903	0.628	0	2
Cmss1	0	1.25173	0.987	0.998	0	2
C1qc	0	1.22801	0.861	0.584	0	2
Cst3	0	1.19406	0.916	0.898	0	2
Cd63	0	1.16635	0.759	0.658	0	2
Hexb	0	1.15386	0.821	0.883	0	2
Rps29	0	1.14959	0.978	0.984	0	2
Trem2	0	1.1148	0.752	0.591	0	2
Rps26	0	1.07157	0.909	0.97	0	2
Ctsz	0	1.02181	0.816	0.816	0	2
Rps12	0	1.01792	0.966	0.981	0	2
Tyrobp	0	0.968523	0.904	0.743	0	2
Rpl10a	0	0.968212	0.885	0.946	0	2
Rpl41	0	0.962101	0.952	0.984	0	2
Rpl37	0	0.96061	0.931	0.978	0	2
Rps25	0	0.938162	0.897	0.971	0	2
Rplp1	0	0.927802	0.981	0.985	0	2
Rpl35a	0	0.894942	0.958	0.981	0	2
Rpl39	0	0.894673	0.931	0.969	0	2
Rpl27a	0	0.891185	0.968	0.984	0	2
Rps28	0	0.870583	0.916	0.963	0	2
Rpl21	0	0.862085	0.941	0.978	0	2
Rpl26	0	0.847328	0.96	0.978	0	2
Rps21	0	0.839382	0.932	0.976	0	2
Rpl37a	0	0.837527	0.948	0.978	0	2
Fau	0	0.832219	0.983	0.99	0	2
Rps20	0	0.828065	0.965	0.972	0	2
Rpl32	0	0.813963	0.963	0.974	0	2
Ftl1	0	0.813538	0.963	0.976	0	2
Rpl22	0	0.809461	0.865	0.955	0	2
Rpl10	0	0.805755	0.875	0.958	0	2
Rpl23	0	0.796113	0.978	0.986	0	2
Rps11	0	0.791565	0.954	0.977	0	2
Rps8	0	0.785627	0.953	0.979	0	2
Rps27a	0	0.779834	0.954	0.984	0	2
Tmsb4x	0	0.762619	0.994	0.995	0	2
Rpl28	0	0.752538	0.922	0.976	0	2
Rps23	0	0.741299	0.963	0.982	0	2
Rpl30	0	0.726549	0.95	0.979	0	2
Rpl34	0	0.693655	0.93	0.978	0	2
Gm42418	0	0.692919	1	1	0	2
Rpl11	0	0.671839	0.93	0.976	0	2
Rps24	0	0.66414	0.976	0.983	0	2
Rps10	0	0.66205	0.959	0.985	0	2
Gm26917	0	0.658391	0.067	0.758	0	2
Rpl18a	0	0.643271	0.957	0.983	0	2
Apoe	4.23e-304	0.945645	0.962	0.947	1.04e-299	2
Ctsd	5.49e-300	0.939273	0.893	0.894	1.35e-295	2
Rpl36a	3.49e-283	0.884139	0.789	0.93	8.58e-279	2
Rpl38	3.08e-271	0.690124	0.866	0.965	7.57e-267	2
Npc2	7.25e-268	0.786499	0.837	0.906	1.78e-263	2
Cd81	4.82e-265	1.21846	0.666	0.509	1.18e-260	2
Rpl35	5.57e-265	1.07279	0.741	0.904	1.37e-260	2
Rpl15	6.24e-263	0.623838	0.881	0.966	1.54e-258	2
Fcer1g	1.85e-259	0.758577	0.856	0.732	4.55e-255	2
Rpl36	9.24e-247	0.665947	0.871	0.964	2.27e-242	2
Rpl6	3.91e-241	0.670178	0.868	0.965	9.62e-237	2
Itm2b	1.99e-237	0.854322	0.859	0.974	4.9e-233	2
Ctss	1.91e-227	0.857362	0.897	0.833	4.69e-223	2
Rps17	3.37e-218	0.768733	0.772	0.945	8.29e-214	2
Rpl7a	6.4e-175	0.649836	0.799	0.953	1.57e-170	2
Cst7	2.15e-174	1.3984	0.502	0.399	5.29e-170	2
Eef1b2	1.88e-171	0.690551	0.796	0.952	4.63e-167	2
Ly86	1.98e-158	0.780852	0.71	0.665	4.86e-154	2
Gng5	4.99e-145	0.944407	0.698	0.932	1.23e-140	2
Ctsl	4.83e-140	1.1233	0.656	0.685	1.19e-135	2
Rgs10	4.21e-136	1.06957	0.656	0.762	1.04e-131	2
Serf2	8.85e-129	0.686556	0.758	0.968	2.17e-124	2
Timp2	2.71e-118	1.08944	0.611	0.638	6.67e-114	2
Clta	2.83e-109	0.819963	0.684	0.917	6.95e-105	2
Bola2	3.22e-99	0.655206	0.318	0.697	7.91e-95	2
Cops9	1.51e-98	0.661063	0.328	0.722	3.71e-94	2
Rpl31	1.66e-98	0.739876	0.688	0.927	4.08e-94	2
Zfas1	3.93e-97	0.637176	0.29	0.62	9.65e-93	2
Syngr1	7.6e-89	1.01891	0.519	0.505	1.87e-84	2
Cd9	1.29e-79	0.882684	0.661	0.742	3.16e-75	2
Rtcb	6.2e-73	0.633674	0.311	0.636	1.52e-68	2
Lars2	4.49e-64	0.925348	0.661	0.94	1.1e-59	2
2410006H16Rik	1.74e-50	0.638182	0.416	0.784	4.28e-46	2
Rpl36al	3.86e-49	0.634728	0.679	0.931	9.5e-45	2
Gm15564	5.51e-49	0.726849	0.292	0.558	1.36e-44	2
Gm2000	2.05e-37	0.807748	0.338	0.639	5.05e-33	2
Tbca	4.93e-37	0.733353	0.408	0.782	1.21e-32	2
Atp5g2	5.05e-32	0.745286	0.617	0.91	1.24e-27	2
Pycard	7.04e-21	0.795055	0.568	0.785	1.73e-16	2
Mif	1.42e-17	0.778356	0.614	0.854	3.5e-13	2
Spp1	2.35e-17	1.56829	0.372	0.371	5.77e-13	2
Gng10	1.34e-13	0.833338	0.412	0.702	3.3e-09	2
Hspe1	8.79e-13	0.93403	0.541	0.842	2.16e-08	2
Atpif1	3.68e-12	0.826908	0.433	0.756	9.05e-08	2
Ssr4	3.92e-12	0.739387	0.562	0.867	9.65e-08	2
Uba52	7e-12	0.78497	0.447	0.792	1.72e-07	2
Ldhb	5.77e-10	1.02975	0.393	0.487	1.42e-05	2
Ccl12	1.97e-08	0.980224	0.254	0.249	0.000483795	2
Atp6v1f	0.000526022	0.665563	0.51	0.878	1	2
Cd72	0.00119118	0.7369	0.201	0.264	1	2
Skap1	0	3.23826	0.988	0.072	0	3
Cd3g	0	3.02025	0.977	0.059	0	3
Trbc2	0	2.91213	0.961	0.064	0	3
St6galnac3	0	2.9079	0.896	0.157	0	3
Cd3d	0	2.79594	0.974	0.061	0	3
Il18r1	0	2.76906	0.855	0.059	0	3
Themis	0	2.62828	0.764	0.049	0	3
Rabgap1l	0	2.62243	0.931	0.355	0	3
Trac	0	2.53132	0.902	0.053	0	3
Trbc1	0	2.40299	0.608	0.044	0	3
Camk4	0	2.39936	0.847	0.047	0	3
Ltb	0	2.39563	0.946	0.148	0	3
Cd3e	0	2.31355	0.939	0.053	0	3
Il7r	0	2.30999	0.804	0.191	0	3
Gm2682	0	2.3094	0.693	0.057	0	3
Bcl11b	0	2.26298	0.888	0.051	0	3
Icos	0	2.25977	0.788	0.037	0	3
Cd247	0	2.25824	0.864	0.059	0	3
Inpp4b	0	2.25638	0.94	0.446	0	3
Ms4a4b	0	2.25523	0.818	0.1	0	3
Ets1	0	2.24638	0.947	0.186	0	3
Ptprcap	0	2.21836	0.914	0.102	0	3
Gimap4	0	2.18291	0.906	0.089	0	3
Grap2	0	2.18058	0.854	0.118	0	3
Atxn1	0	2.10945	0.94	0.488	0	3
Cxcr6	0	2.10913	0.69	0.045	0	3
Gimap3	0	2.10523	0.892	0.077	0	3
Cd2	0	2.09184	0.853	0.066	0	3
S100a4	0	2.06335	0.836	0.255	0	3
Tnfrsf4	0	2.05953	0.537	0.019	0	3
Tnik	0	2.04124	0.865	0.174	0	3
Cd226	0	2.00428	0.711	0.057	0	3
S100a10	0	1.97907	0.954	0.427	0	3
Tox	0	1.96102	0.482	0.052	0	3
Sntb1	0	1.93986	0.698	0.073	0	3
Mllt3	0	1.93329	0.862	0.29	0	3
Itk	0	1.9191	0.832	0.055	0	3
Thy1	0	1.90586	0.795	0.057	0	3
Hcst	0	1.90067	0.917	0.44	0	3
2023-09-01	0	1.8951	0.89	0.13	0	3
Prkch	0	1.88915	0.839	0.383	0	3
Rora	0	1.87417	0.807	0.209	0	3
Lck	0	1.87065	0.851	0.06	0	3
Prkcq	0	1.86811	0.793	0.105	0	3
Arhgap26	0	1.85945	0.823	0.301	0	3
Lat	0	1.83346	0.82	0.047	0	3
Satb1	0	1.82678	0.739	0.108	0	3
Arhgap15	0	1.7834	0.993	0.674	0	3
Ptpn22	0	1.78291	0.851	0.159	0	3
Tnfrsf18	0	1.76925	0.652	0.066	0	3
Ablim1	0	1.75891	0.868	0.123	0	3
Gimap1	0	1.75861	0.871	0.119	0	3
Rapgef6	0	1.73964	0.925	0.527	0	3
Utrn	0	1.73339	0.871	0.362	0	3
Ctsw	0	1.71766	0.69	0.063	0	3
Ctla4	0	1.68232	0.492	0.044	0	3
Ctla2a	0	1.66672	0.562	0.091	0	3
Prkca	0	1.66244	0.793	0.337	0	3
Fyn	0	1.65219	0.895	0.342	0	3
Cd4	0	1.64228	0.679	0.021	0	3
Stat4	0	1.63417	0.785	0.101	0	3
Shisa5	0	1.62486	0.96	0.664	0	3
Gm20275	0	1.61637	0.534	0.15	0	3
Dock2	0	1.60246	0.994	0.766	0	3
Lef1	0	1.59902	0.629	0.04	0	3
Cytip	0	1.58425	0.845	0.23	0	3
Hivep2	0	1.57412	0.857	0.357	0	3
Il2rb	0	1.57231	0.729	0.055	0	3
Il2ra	0	1.56634	0.453	0.025	0	3
Gimap6	0	1.56273	0.801	0.09	0	3
Ifngr1	0	1.55986	0.897	0.696	0	3
Arl15	0	1.5251	0.801	0.535	0	3
Itgb7	0	1.52193	0.813	0.269	0	3
Runx2	0	1.5112	0.72	0.231	0	3
Rac2	0	1.50478	0.962	0.669	0	3
Pdcd4	0	1.50371	0.844	0.367	0	3
Bcl2	0	1.48554	0.603	0.252	0	3
Nkg7	0	1.48087	0.533	0.063	0	3
Fam169b	0	1.4667	0.626	0.062	0	3
Ankrd44	0	1.46283	0.948	0.686	0	3
Cd28	0	1.46224	0.664	0.042	0	3
Cd5	0	1.4617	0.638	0.04	0	3
Akap13	0	1.45934	0.952	0.706	0	3
Tmsb10	0	1.44692	0.984	0.764	0	3
Ptprc	0	1.44595	0.995	0.764	0	3
Ms4a6b	0	1.44516	0.886	0.437	0	3
Ly6a	0	1.44041	0.896	0.476	0	3
Lgals1	0	1.43697	0.855	0.458	0	3
Lrba	0	1.4309	0.79	0.352	0	3
Znrf1	0	1.42473	0.777	0.463	0	3
Ccnd3	0	1.40988	0.918	0.629	0	3
Il18rap	0	1.40169	0.595	0.09	0	3
Pkp3	0	1.39948	0.678	0.076	0	3
Peli1	0	1.39811	0.866	0.648	0	3
Gimap8	0	1.39779	0.721	0.063	0	3
Ppp1r12a	0	1.39771	0.937	0.718	0	3
Emb	0	1.39157	0.827	0.367	0	3
Ripor2	0	1.38513	0.783	0.248	0	3
Mbnl1	0	1.38155	0.991	0.803	0	3
Ikzf2	4.26e-285	2.54489	0.407	0.22	1.05e-280	3
Plp1	0	6.50549	1	0.217	0	4
Ptgds	0	6.06625	0.843	0.056	0	4
Pcdh9	0	5.77575	1	0.051	0	4
Nkain2	0	5.53644	1	0.054	0	4
Apod	0	5.08808	0.998	0.142	0	4
Slc24a2	0	4.91041	1	0.02	0	4
Mal	0	4.80783	0.997	0.027	0	4
Magi2	0	4.61451	1	0.048	0	4
Pde4b	0	4.50201	1	0.37	0	4
Car2	0	4.48157	0.998	0.058	0	4
Aplp1	0	4.37049	0.997	0.051	0	4
Pex5l	0	4.25614	0.996	0.023	0	4
Ermn	0	4.1871	0.995	0.056	0	4
Mag	0	4.18687	0.999	0.125	0	4
Edil3	0	4.18082	1	0.023	0	4
Lrp1b	0	4.14885	0.999	0.094	0	4
Mobp	0	4.14793	1	0.058	0	4
Ptprd	0	4.14512	1	0.03	0	4
Tmeff2	0	4.14295	1	0.019	0	4
Mbp	0	4.10895	1	0.466	0	4
Cryab	0	4.08044	0.991	0.078	0	4
St18	0	4.08042	1	0.065	0	4
Cldn11	0	4.01387	0.996	0.025	0	4
Cnp	0	3.96304	0.994	0.338	0	4
Ctnna2	0	3.91599	0.957	0.029	0	4
Trf	0	3.89175	1	0.598	0	4
Dbndd2	0	3.8326	0.994	0.242	0	4
Scd2	0	3.72005	0.998	0.287	0	4
Enpp2	0	3.71232	0.998	0.022	0	4
Gpm6b	0	3.70565	0.999	0.068	0	4
Tubb4a	0	3.68556	0.999	0.029	0	4
Prr5l	0	3.63999	0.997	0.268	0	4
Mog	0	3.6117	0.995	0.014	0	4
2023-09-04	0	3.56504	0.998	0.026	0	4
Mast4	0	3.51715	0.999	0.2	0	4
Zfp536	0	3.4907	0.998	0.016	0	4
Ppp1r14a	0	3.48641	0.99	0.04	0	4
Tspan2	0	3.46802	0.99	0.038	0	4
Frmd5	0	3.45287	0.999	0.032	0	4
Grik2	0	3.44828	0.991	0.019	0	4
Fez1	0	3.40432	0.995	0.033	0	4
Klk6	0	3.40188	0.708	0.02	0	4
Serpina3n	0	3.38806	0.789	0.032	0	4
Mapt	0	3.37229	1	0.029	0	4
Kif1b	0	3.34933	1	0.419	0	4
Il33	0	3.31301	0.745	0.017	0	4
Ank3	0	3.30684	0.999	0.016	0	4
Plcl1	0	3.30058	1	0.342	0	4
Dgki	0	3.29201	0.988	0.033	0	4
Ctnna3	0	3.29186	0.959	0.021	0	4
Stmn4	0	3.26095	0.995	0.018	0	4
Syt11	0	3.24642	0.995	0.202	0	4
Qdpr	0	3.21274	0.988	0.317	0	4
Ugt8a	0	3.20055	0.998	0.013	0	4
Dnm3	0	3.19016	0.999	0.023	0	4
Ncam1	0	3.12801	0.999	0.032	0	4
Ncam2	0	3.12516	0.991	0.016	0	4
Map7	0	3.12474	0.996	0.053	0	4
Glul	0	3.12	0.995	0.507	0	4
Ank2	0	3.10533	1	0.267	0	4
Gnao1	0	3.07985	0.998	0.02	0	4
Stmn1	0	3.07302	0.99	0.193	0	4
Phlpp1	0	3.07006	0.999	0.273	0	4
Sox2ot	0	3.06722	0.999	0.021	0	4
Mdga2	0	2.98203	0.976	0.013	0	4
Tmem178b	0	2.97701	0.992	0.017	0	4
Limch1	0	2.97412	0.996	0.02	0	4
Ttll7	0	2.97049	0.999	0.012	0	4
Unc5c	0	2.9523	0.983	0.012	0	4
Cadm2	0	2.90594	0.975	0.015	0	4
Slc12a2	0	2.90034	0.998	0.195	0	4
Rtn4	0	2.87189	1	0.707	0	4
Slc44a1	0	2.83204	0.997	0.231	0	4
Prickle2	0	2.81683	0.984	0.02	0	4
Rnf220	0	2.80761	0.979	0.297	0	4
Tuba1a	0	2.78117	0.986	0.286	0	4
Hcn2	0	2.77584	0.973	0.012	0	4
Qk	0	2.77135	1	0.761	0	4
Lrrc4c	0	2.74935	0.941	0.016	0	4
Ndrg1	0	2.73984	0.992	0.124	0	4
Anks1b	0	2.73891	0.983	0.051	0	4
Nfasc	0	2.728	0.998	0.017	0	4
Pllp	0	2.72131	0.995	0.012	0	4
Anln	0	2.71446	0.928	0.033	0	4
Csrp1	0	2.70971	0.993	0.197	0	4
Ano4	0	2.69162	0.855	0.006	0	4
Erbb4	0	2.69099	0.803	0.018	0	4
Aspa	0	2.68911	0.99	0.013	0	4
Kcnq3	0	2.68002	0.962	0.021	0	4
Cdc42bpa	0	2.67613	0.996	0.078	0	4
Sec11c	0	2.65246	0.996	0.687	0	4
Ube2e2	0	2.63498	0.99	0.084	0	4
Tulp4	0	2.6224	0.999	0.401	0	4
App	0	2.62127	1	0.623	0	4
Ptn	0	2.60122	0.902	0.014	0	4
Elavl3	0	2.58379	0.99	0.009	0	4
Dlg2	0	2.57992	0.981	0.018	0	4
Grb14	0	2.57452	0.977	0.017	0	4
Sez6l2	0	2.56442	0.969	0.013	0	4
Ptprk	0	2.54588	0.986	0.023	0	4
Plac8	0	3.87216	0.979	0.209	0	5
Cxcl10	0	2.91378	0.456	0.078	0	5
Ccr2	0	2.52432	0.931	0.218	0	5
Ms4a4c	0	2.42372	0.933	0.244	0	5
Ifitm3	0	2.37549	0.991	0.64	0	5
Tgm2	0	2.36656	0.826	0.263	0	5
Ly6c2	0	2.3147	0.884	0.263	0	5
Il1b	0	2.30355	0.625	0.146	0	5
Tgfbi	0	2.2787	0.978	0.354	0	5
Ifitm2	0	2.1469	0.966	0.432	0	5
Klra2	0	2.14368	0.931	0.185	0	5
Cebpb	0	2.1205	0.985	0.606	0	5
Prdx5	0	2.01398	0.995	0.795	0	5
Pid1	0	1.9777	0.95	0.456	0	5
Fn1	0	1.97374	0.893	0.336	0	5
Plcb1	0	1.96821	0.634	0.12	0	5
Samhd1	0	1.9463	0.991	0.648	0	5
S100a4	0	1.93155	0.96	0.294	0	5
Srgn	0	1.91786	0.993	0.749	0	5
Gpr141	0	1.88189	0.848	0.2	0	5
Ms4a6c	0	1.88101	0.976	0.524	0	5
Gbp2	0	1.8093	0.888	0.42	0	5
Cers6	0	1.80027	0.965	0.487	0	5
Chil3	0	1.75085	0.784	0.267	0	5
Isg15	0	1.70966	0.812	0.339	0	5
Crip1	0	1.64736	0.981	0.559	0	5
Ifi203	0	1.63685	0.884	0.379	0	5
Ccl9	0	1.63249	0.794	0.242	0	5
Trps1	0	1.6305	0.957	0.623	0	5
Slfn5	0	1.61482	0.824	0.397	0	5
Gda	0	1.60356	0.878	0.239	0	5
Vcan	0	1.58554	0.457	0.025	0	5
S100a6	0	1.56585	0.983	0.492	0	5
Cdkn1a	0	1.55142	0.796	0.218	0	5
Ifi204	0	1.54442	0.906	0.432	0	5
Ifi211	0	1.54178	0.855	0.292	0	5
Socs3	0	1.52709	0.78	0.325	0	5
Fos	0	1.52326	0.833	0.332	0	5
Il1rn	0	1.50783	0.6	0.125	0	5
Ccr1	0	1.49403	0.845	0.209	0	5
Emilin2	0	1.48269	0.872	0.244	0	5
Ctsc	0	1.47834	0.991	0.654	0	5
Ms4a6d	0	1.47754	0.945	0.509	0	5
Pde7b	0	1.45562	0.601	0.149	0	5
Ifi205	0	1.42932	0.601	0.101	0	5
Tspo	0	1.42494	0.991	0.825	0	5
Pnp	0	1.4193	0.954	0.568	0	5
Anxa2	0	1.40886	0.919	0.46	0	5
Csf2rb	0	1.39436	0.922	0.463	0	5
Slfn1	0	1.3845	0.866	0.282	0	5
Ifi209	0	1.38044	0.844	0.375	0	5
Ass1	0	1.37418	0.755	0.31	0	5
Vim	0	1.37187	0.978	0.605	0	5
Atrnl1	0	1.36515	0.9	0.438	0	5
Msr1	0	1.35429	0.827	0.244	0	5
Plbd1	0	1.35207	0.903	0.212	0	5
Fam49b	0	1.34359	0.993	0.839	0	5
Ifi207	0	1.3383	0.874	0.41	0	5
Mndal	0	1.33437	0.873	0.41	0	5
Zfp36	0	1.33155	0.909	0.451	0	5
Msrb1	0	1.32678	0.978	0.531	0	5
Alox5ap	0	1.30822	0.978	0.544	0	5
Zbp1	0	1.30607	0.909	0.461	0	5
Ifitm1	0	1.29782	0.53	0.087	0	5
Cd44	0	1.29108	0.922	0.566	0	5
Ahnak	0	1.2823	0.889	0.404	0	5
Ifi30	0	1.27952	0.979	0.646	0	5
F10	0	1.27815	0.737	0.197	0	5
Wfdc17	0	1.26739	0.938	0.396	0	5
Pitpna	0	1.26301	0.992	0.757	0	5
Gpx1	0	1.25493	0.995	0.743	0	5
Junb	0	1.2465	0.971	0.624	0	5
Cfb	0	1.24569	0.707	0.29	0	5
Acod1	0	1.24218	0.588	0.208	0	5
S100a11	0	1.24216	0.989	0.524	0	5
Actg1	0	1.22502	0.999	0.886	0	5
Ifi47	0	1.2231	0.823	0.304	0	5
Nrg1	0	1.22142	0.446	0.063	0	5
Clec4e	0	1.22082	0.622	0.129	0	5
Zyx	0	1.21578	0.829	0.426	0	5
Emp3	0	1.21571	0.98	0.62	0	5
Irf1	0	1.20535	0.88	0.52	0	5
Actb	0	1.19214	0.999	0.982	0	5
Tnfaip2	0	1.18955	0.776	0.333	0	5
Pim1	0	1.18951	0.92	0.454	0	5
Slfn2	0	1.17731	0.976	0.668	0	5
Ptpn1	0	1.15952	0.968	0.72	0	5
H3f3b	0	1.15408	0.999	0.933	0	5
Mcl1	0	1.15375	0.993	0.776	0	5
Pirb	0	1.15362	0.9	0.364	0	5
S100a10	0	1.14819	0.943	0.468	0	5
Ms4a6b	0	1.14657	0.896	0.472	0	5
Gbp5	0	1.14125	0.647	0.256	0	5
AA467197	3.91e-298	2.29102	0.707	0.346	9.61e-294	5
Ifi27l2a	4.12e-281	1.3109	0.883	0.617	1.01e-276	5
Sod2	3.1e-262	1.30121	0.854	0.549	7.61e-258	5
Cxcl9	8.18e-255	2.35974	0.485	0.168	2.01e-250	5
Thbs1	8.68e-234	1.44379	0.435	0.145	2.13e-229	5
Sdc4	1.75e-184	1.19417	0.56	0.285	4.31e-180	5
Ccl2	5.26e-165	1.25018	0.407	0.153	1.29e-160	5
Plxdc2	0	2.75595	0.988	0.377	0	6
Tanc2	0	2.66144	0.987	0.326	0	6
Nav2	0	2.587	0.953	0.375	0	6
Nav3	0	2.3933	0.905	0.243	0	6
Csmd3	0	2.22309	0.63	0.167	0	6
Ophn1	0	2.15888	0.964	0.382	0	6
Srgap2	0	2.13187	0.987	0.631	0	6
Mir99ahg	0	2.12322	0.92	0.286	0	6
Tmcc3	0	2.09322	0.987	0.514	0	6
Mertk	0	2.08079	0.987	0.437	0	6
Tgfbr1	0	2.07774	0.987	0.604	0	6
Cx3cr1	0	2.05192	0.987	0.465	0	6
Dock4	0	2.03797	0.992	0.574	0	6
Zfhx3	0	2.00753	0.988	0.532	0	6
Mef2c	0	1.99795	0.974	0.434	0	6
P2ry12	0	1.98444	0.905	0.314	0	6
Pde3b	0	1.98323	0.947	0.446	0	6
Epb41l2	0	1.9762	0.999	0.701	0	6
E230029C05Rik	0	1.92832	0.921	0.372	0	6
Frmd4a	0	1.91932	0.963	0.411	0	6
Atp8a2	0	1.89312	0.829	0.186	0	6
Ldlrad4	0	1.88667	0.989	0.632	0	6
Slco2b1	0	1.87887	0.919	0.219	0	6
4933406I18Rik	0	1.87469	0.847	0.28	0	6
Lrmda	0	1.87055	0.999	0.608	0	6
Slc8a1	0	1.8602	0.986	0.593	0	6
Maml3	0	1.78013	0.899	0.458	0	6
Rad51b	0	1.76579	0.771	0.285	0	6
Hpgds	0	1.75894	0.965	0.389	0	6
Slc9a9	0	1.75356	0.954	0.589	0	6
Gm2629	0	1.75182	0.883	0.239	0	6
Mef2a	0	1.72186	0.996	0.742	0	6
Pag1	0	1.66486	0.972	0.619	0	6
Siglech	0	1.66304	0.799	0.19	0	6
Arhgap5	0	1.64772	0.912	0.486	0	6
Slc1a3	0	1.63657	0.844	0.241	0	6
Magi1	0	1.6065	0.819	0.247	0	6
Fat3	0	1.59928	0.568	0.13	0	6
Rreb1	0	1.577	0.966	0.566	0	6
Dst	0	1.57642	0.969	0.48	0	6
Pou2f2	0	1.57368	0.945	0.443	0	6
Gab2	0	1.57347	0.987	0.617	0	6
Large1	0	1.56993	0.889	0.377	0	6
Ppm1h	0	1.56648	0.969	0.676	0	6
Lair1	0	1.56217	0.974	0.514	0	6
Inpp5d	0	1.56121	0.986	0.69	0	6
Ppp1r9a	0	1.55681	0.81	0.264	0	6
Ly86	0	1.55139	0.993	0.656	0	6
Agmo	0	1.54266	0.614	0.187	0	6
Cadm1	0	1.5378	0.796	0.269	0	6
Sparc	0	1.5289	0.898	0.334	0	6
Frmd4b	0	1.52672	0.956	0.52	0	6
Snx29	0	1.52647	0.929	0.511	0	6
Snx24	0	1.51854	0.874	0.458	0	6
Ptprm	0	1.50544	0.738	0.21	0	6
Gpr34	0	1.50531	0.875	0.273	0	6
Rnf180	0	1.48862	0.842	0.381	0	6
Chd9	0	1.48349	0.941	0.606	0	6
Tmem119	0	1.47635	0.842	0.268	0	6
Adap2	0	1.47164	0.941	0.456	0	6
Numb	0	1.47088	0.881	0.552	0	6
Ptprj	0	1.47062	0.947	0.615	0	6
Xist	0	1.4668	0.992	0.808	0	6
Lhfpl2	0	1.46337	0.907	0.435	0	6
Asph	0	1.46064	0.879	0.351	0	6
Sipa1l2	0	1.45917	0.879	0.342	0	6
Lpcat2	0	1.45745	0.967	0.574	0	6
Abhd12	0	1.45303	0.971	0.613	0	6
Plcl1	0	1.44854	0.899	0.359	0	6
Pros1	0	1.44711	0.868	0.334	0	6
Rapgef5	0	1.44696	0.759	0.203	0	6
Hexb	0	1.44206	0.997	0.87	0	6
Chn2	0	1.42432	0.782	0.325	0	6
Csf1r	0	1.42322	0.988	0.582	0	6
Ssh2	0	1.42166	0.964	0.696	0	6
Cd180	0	1.41149	0.911	0.445	0	6
Pvt1	0	1.41133	0.883	0.413	0	6
Diaph2	0	1.40571	0.982	0.751	0	6
Ttc28	0	1.40469	0.831	0.315	0	6
Mitf	0	1.39658	0.939	0.543	0	6
Zfp710	0	1.37771	0.902	0.496	0	6
Itgb5	0	1.37522	0.98	0.542	0	6
0610040J01Rik	0	1.37461	0.736	0.228	0	6
Nfia	0	1.36258	0.83	0.381	0	6
Gm10790	0	1.34284	0.653	0.121	0	6
Cfh	0	1.3427	0.848	0.3	0	6
Fgd2	0	1.33925	0.824	0.283	0	6
Atp8a1	0	1.3317	0.953	0.618	0	6
P3h2	0	1.32968	0.564	0.106	0	6
Lyn	0	1.32719	0.993	0.661	0	6
Csf3r	0	1.32546	0.941	0.443	0	6
Cacna1d	0	1.32375	0.854	0.363	0	6
Ubash3b	0	1.31286	0.924	0.618	0	6
Specc1	0	1.28812	0.844	0.468	0	6
Tbxas1	0	1.28714	0.931	0.5	0	6
Rasgrp3	0	1.28509	0.822	0.306	0	6
Arhgap22	0	1.28464	0.788	0.351	0	6
Extl3	0	1.28089	0.851	0.461	0	6
Tns3	0	1.27686	0.942	0.558	0	6
Fgf13	2.96e-233	1.66815	0.543	0.219	7.28e-229	6
Ccl17	0	3.12742	0.466	0.009	0	7
Wdfy4	0	2.7313	0.806	0.353	0	7
Ifitm1	0	2.70998	0.55	0.087	0	7
H2-Eb1	0	2.37164	0.962	0.621	0	7
Plbd1	0	2.29423	0.892	0.214	0	7
H2-Ab1	0	2.27537	0.949	0.661	0	7
Cbfa2t3	0	2.22574	0.944	0.08	0	7
Napsa	0	2.13568	0.943	0.277	0	7
Crip1	0	2.12025	0.991	0.559	0	7
H2-Aa	0	2.01397	0.969	0.65	0	7
S100a4	0	1.98728	0.742	0.305	0	7
Alcam	0	1.94671	0.91	0.304	0	7
Lsp1	0	1.92299	0.988	0.466	0	7
Syngr2	0	1.82989	0.986	0.552	0	7
Jak2	0	1.79915	0.972	0.432	0	7
Ccl22	0	1.79128	0.261	0.006	0	7
Btla	0	1.78265	0.829	0.075	0	7
Ccnd2	0	1.68791	0.771	0.189	0	7
Ciita	0	1.6869	0.869	0.256	0	7
Dpp4	0	1.68688	0.895	0.091	0	7
Cd74	0	1.66722	0.994	0.761	0	7
Htr7	0	1.65637	0.698	0.077	0	7
Flt3	0	1.65265	0.803	0.017	0	7
Plac8	0	1.64003	0.786	0.219	0	7
Ifi205	0	1.63407	0.655	0.1	0	7
Cst3	0	1.60734	0.999	0.896	0	7
Kynu	0	1.58944	0.837	0.19	0	7
Cytip	0	1.58128	0.936	0.275	0	7
Pkib	0	1.57965	0.869	0.362	0	7
Trerf1	0	1.57771	0.833	0.229	0	7
Id2	0	1.57547	0.848	0.472	0	7
Itgae	0	1.56672	0.521	0.046	0	7
Ctnnd2	0	1.50718	0.57	0.055	0	7
Atox1	0	1.49232	0.992	0.792	0	7
Zfp366	0	1.47941	0.709	0.006	0	7
Ifi30	0	1.45963	0.994	0.646	0	7
Ccser1	0	1.45086	0.403	0.042	0	7
Tex14	0	1.44206	0.851	0.422	0	7
H2-DMb2	0	1.43608	0.741	0.093	0	7
Jaml	0	1.43364	0.837	0.125	0	7
Kit	0	1.41686	0.759	0.023	0	7
Lrrk1	0	1.41213	0.943	0.463	0	7
Etv6	0	1.41073	0.99	0.703	0	7
Klrd1	0	1.40357	0.705	0.07	0	7
Sub1	0	1.39508	0.989	0.778	0	7
Tbc1d8	0	1.39386	0.764	0.29	0	7
Ccdc88a	0	1.37067	0.928	0.425	0	7
H2afz	0	1.34008	0.988	0.853	0	7
Clec9a	0	1.33713	0.43	0.03	0	7
H2-Oa	0	1.33598	0.785	0.23	0	7
Gpr141	0	1.30653	0.714	0.208	0	7
Rnase6	0	1.29475	0.789	0.163	0	7
Rab43	0	1.28192	0.862	0.383	0	7
Clec10a	0	1.28183	0.377	0.033	0	7
Kmo	0	1.27991	0.705	0.023	0	7
H2-DMb1	0	1.27133	0.884	0.488	0	7
H2-DMa	0	1.24747	0.933	0.65	0	7
Actb	0	1.23189	0.999	0.982	0	7
Uvrag	0	1.23126	0.973	0.663	0	7
Actg1	0	1.22801	0.997	0.886	0	7
Itpr1	0	1.21065	0.84	0.344	0	7
Akt3	0	1.20623	0.952	0.536	0	7
Rel	0	1.19164	0.882	0.468	0	7
Ccnd1	0	1.15908	0.7	0.182	0	7
Pip4k2a	0	1.1589	0.965	0.71	0	7
Gng10	0	1.14882	0.913	0.655	0	7
Gm36723	0	1.14718	0.511	0.061	0	7
Parp8	0	1.13916	0.89	0.517	0	7
Dapp1	0	1.13079	0.89	0.418	0	7
Adam23	0	1.12562	0.295	0.04	0	7
Actn1	0	1.12234	0.657	0.163	0	7
Grk3	0	1.12156	0.774	0.16	0	7
Xcr1	0	1.11912	0.293	0.003	0	7
S100a11	0	1.10935	0.983	0.525	0	7
Olfm1	0	1.1087	0.762	0.147	0	7
Qpct	0	1.10836	0.586	0.1	0	7
Zbtb46	0	1.10017	0.691	0.026	0	7
Card11	0	1.08142	0.65	0.199	0	7
Batf3	0	1.08059	0.647	0.147	0	7
Tbc1d9	0	1.07676	0.842	0.43	0	7
Klrk1	0	1.06503	0.71	0.058	0	7
Phactr2	0	1.05714	0.8	0.381	0	7
Arhgap18	0	1.05658	0.713	0.294	0	7
Kctd14	0	1.05267	0.558	0.019	0	7
Cdk14	7.49e-305	1.4151	0.706	0.33	1.84e-300	7
Serpinb6b	1.02e-293	1.18929	0.28	0.05	2.51e-289	7
Tbc1d4	1.68e-291	1.08098	0.523	0.167	4.12e-287	7
Hivep2	4.11e-279	1.16445	0.803	0.399	1.01e-274	7
Ext1	1e-258	1.29095	0.866	0.498	2.47e-254	7
Ifitm3	4.41e-254	1.40596	0.924	0.644	1.08e-249	7
Naaa	3.41e-251	1.59538	0.712	0.374	8.39e-247	7
Pbx1	1.43e-242	1.04943	0.625	0.285	3.51e-238	7
Trps1	7.05e-242	1.05124	0.939	0.625	1.73e-237	7
Mctp1	1.04e-180	1.2103	0.712	0.424	2.56e-176	7
Ifitm2	3.8e-174	1.32234	0.751	0.442	9.35e-170	7
Calm1	2.06e-156	1.0681	0.994	0.898	5.08e-152	7
Tmtc2	2.33e-156	1.12303	0.404	0.15	5.73e-152	7
Tmem123	4.94e-144	1.42646	0.671	0.398	1.21e-139	7
Pcgf5	2.61e-109	1.1158	0.57	0.331	6.41e-105	7
Pde4d	1.54e-23	1.05293	0.387	0.282	3.78e-19	7
Gzma	0	3.74786	0.318	0.007	0	8
Nkg7	0	3.34801	0.984	0.082	0	8
Ccl5	0	3.25807	0.974	0.542	0	8
Gm2682	0	2.9992	0.94	0.098	0	8
Ms4a4b	0	2.87161	0.995	0.15	0	8
Cd8b1	0	2.51257	0.585	0.02	0	8
Skap1	0	2.50371	0.994	0.145	0	8
Bcl2	0	2.50092	0.872	0.269	0	8
Ctla2a	0	2.48344	0.882	0.115	0	8
Gimap4	0	2.16264	0.969	0.152	0	8
Klrd1	0	2.15769	0.76	0.068	0	8
Themis	0	2.12665	0.708	0.108	0	8
Ctsw	0	2.08019	0.931	0.103	0	8
Trbc2	0	2.06312	0.865	0.139	0	8
Cd3d	0	2.055	0.796	0.141	0	8
Hcst	0	1.99571	0.972	0.476	0	8
Cd3g	0	1.99032	0.801	0.14	0	8
Tox	0	1.9812	0.572	0.082	0	8
Cd8a	0	1.97049	0.594	0.014	0	8
Grap2	0	1.96608	0.857	0.177	0	8
Prkch	0	1.85984	0.931	0.416	0	8
Ptpn22	0	1.84922	0.929	0.211	0	8
Cd226	0	1.82549	0.713	0.11	0	8
Stat4	0	1.7962	0.866	0.152	0	8
Fyn	0	1.79217	0.949	0.384	0	8
Il2rb	0	1.7867	0.848	0.104	0	8
Pde7a	0	1.76692	0.844	0.257	0	8
Pitpnc1	0	1.73938	0.955	0.533	0	8
Klrk1	0	1.73671	0.576	0.065	0	8
Xcl1	0	1.72061	0.328	0.006	0	8
Runx3	0	1.71322	0.829	0.252	0	8
Itk	0	1.71224	0.827	0.117	0	8
Prkcq	0	1.69456	0.847	0.157	0	8
Gimap6	0	1.67578	0.897	0.142	0	8
Gimap3	0	1.66606	0.9	0.142	0	8
Ablim1	0	1.66047	0.89	0.182	0	8
Epsti1	0	1.64008	0.954	0.655	0	8
Cd3e	0	1.62427	0.756	0.132	0	8
Trbc1	0	1.62032	0.627	0.088	0	8
Cblb	0	1.60708	0.872	0.395	0	8
Ptprcap	0	1.59948	0.943	0.166	0	8
Itga4	0	1.59906	0.814	0.42	0	8
Atp8b4	0	1.59455	0.825	0.327	0	8
Itga1	0	1.58241	0.492	0.065	0	8
Gm44174	0	1.57853	0.514	0.008	0	8
Thy1	0	1.56897	0.802	0.116	0	8
Mbnl1	0	1.54993	0.998	0.818	0	8
Ptprc	0	1.54708	0.999	0.783	0	8
2023-09-01	0	1.53831	0.904	0.19	0	8
Ltb	0	1.51668	0.873	0.215	0	8
AW112010	0	1.50767	0.996	0.702	0	8
Gramd3	0	1.50005	0.681	0.234	0	8
Gzmb	0	1.4942	0.328	0.02	0	8
Ppp3cc	0	1.48994	0.787	0.211	0	8
Ikzf3	0	1.48945	0.777	0.104	0	8
Lck	0	1.48564	0.836	0.124	0	8
Atxn1	0	1.48406	0.898	0.526	0	8
Pdcd4	0	1.48375	0.905	0.402	0	8
Arhgap15	0	1.4588	0.999	0.699	0	8
Sidt1	0	1.45371	0.514	0.049	0	8
Ripor2	0	1.44907	0.805	0.29	0	8
Klre1	0	1.44805	0.356	0.006	0	8
Tnik	0	1.44357	0.854	0.229	0	8
Mctp2	0	1.44108	0.687	0.077	0	8
Utrn	0	1.41949	0.897	0.401	0	8
Clnk	0	1.41297	0.33	0.028	0	8
Bcl11b	0	1.41148	0.694	0.126	0	8
Trac	0	1.39898	0.719	0.129	0	8
Gimap1	0	1.39739	0.87	0.179	0	8
Cd247	0	1.39069	0.792	0.127	0	8
Gimap7	0	1.39066	0.729	0.09	0	8
Il18r1	0	1.38868	0.711	0.129	0	8
Sp100	0	1.3669	0.913	0.56	0	8
Jak1	0	1.36677	0.963	0.763	0	8
Fryl	0	1.36533	0.869	0.548	0	8
Ms4a6b	0	1.36134	0.859	0.474	0	8
Setbp1	0	1.35945	0.397	0.086	0	8
Txk	0	1.35546	0.547	0.055	0	8
Ets1	0	1.33739	0.893	0.249	0	8
Ugcg	0	1.33137	0.687	0.28	0	8
Tmsb10	0	1.32448	0.997	0.781	0	8
S100a10	0	1.31373	0.958	0.469	0	8
Satb1	0	1.3046	0.644	0.163	0	8
Arhgap26	0	1.30041	0.849	0.341	0	8
Cxcr6	0	1.29941	0.569	0.102	0	8
Tut4	0	1.29766	0.843	0.417	0	8
Shisa5	0	1.29138	0.96	0.687	0	8
Ipcef1	0	1.28888	0.762	0.27	0	8
Klrb1c	0	1.28661	0.297	0.009	0	8
Rac2	0	1.28637	0.979	0.692	0	8
Tmem163	0	1.2705	0.481	0.094	0	8
Rapgef6	0	1.2643	0.912	0.559	0	8
Gimap5	0	1.26238	0.707	0.096	0	8
Mllt3	0	1.25868	0.821	0.338	0	8
Ly6c2	1.82e-289	1.6322	0.659	0.274	4.47e-285	8
Id2	3.61e-289	1.28877	0.813	0.474	8.88e-285	8
Kcnq5	2.22e-269	1.42052	0.301	0.061	5.45e-265	8
Smyd3	1.19e-256	1.42184	0.828	0.59	2.92e-252	8
Hip1	4.21e-236	1.30668	0.637	0.325	1.03e-231	8
Inpp4b	6.32e-235	1.3699	0.801	0.491	1.55e-230	8
S100a9	0	8.57153	0.873	0.093	0	9
S100a8	0	8.03945	0.915	0.201	0	9
Camp	0	6.3681	0.349	0.018	0	9
Ngp	0	6.19902	0.415	0.014	0	9
Retnlg	0	6.19284	0.546	0.012	0	9
Lcn2	0	5.40192	0.647	0.049	0	9
Ltf	0	4.73024	0.394	0.01	0	9
Cxcl2	0	4.16902	0.556	0.076	0	9
Wfdc21	0	4.10132	0.603	0.033	0	9
Mmp9	0	3.71622	0.731	0.008	0	9
Ifitm6	0	3.44811	0.444	0.06	0	9
Gsr	0	3.29917	0.914	0.393	0	9
Pglyrp1	0	3.10698	0.612	0.094	0	9
Slpi	0	3.08996	0.749	0.145	0	9
Mxd1	0	3.03842	0.845	0.181	0	9
Hdc	0	2.96149	0.707	0.017	0	9
Cxcr2	0	2.93416	0.706	0.005	0	9
Hp	0	2.73648	0.703	0.216	0	9
S100a11	0	2.67286	0.901	0.532	0	9
Ifitm1	0	2.61265	0.442	0.095	0	9
Clec4e	0	2.5054	0.661	0.133	0	9
Clec4d	0	2.47395	0.675	0.235	0	9
Il1rn	0	2.45631	0.571	0.131	0	9
Msrb1	0	2.42137	0.965	0.536	0	9
Asprv1	0	2.39138	0.372	0.002	0	9
Lyst	0	2.379	0.877	0.586	0	9
Csf3r	0	2.36204	0.86	0.45	0	9
G0s2	0	2.33445	0.495	0.019	0	9
Il1r2	0	2.31496	0.648	0.041	0	9
Cd24a	0	2.30265	0.788	0.132	0	9
Syne1	0	2.29041	0.511	0.142	0	9
Slc7a11	0	2.2872	0.452	0.111	0	9
Cd177	0	2.2634	0.464	0.025	0	9
Neat1	0	2.21181	0.9	0.58	0	9
Slfn4	0	2.18139	0.582	0.03	0	9
Txn1	0	2.16045	0.974	0.811	0	9
Pygl	0	2.15102	0.734	0.315	0	9
Chil1	0	2.09945	0.626	0.047	0	9
Lrg1	0	2.09933	0.514	0.026	0	9
Il1f9	0	2.08332	0.482	0.002	0	9
Slfn1	0	2.08093	0.781	0.291	0	9
Ly6g	0	2.06748	0.4	0.001	0	9
Prdx5	0	1.95789	0.975	0.798	0	9
Ccr1	0	1.93922	0.709	0.22	0	9
Dach1	0	1.92447	0.405	0.015	0	9
C5ar1	0	1.90869	0.706	0.287	0	9
Mir142hg	0	1.89976	0.853	0.539	0	9
Ostf1	0	1.84089	0.951	0.77	0	9
Grina	0	1.77604	0.864	0.602	0	9
Sell	0	1.72181	0.545	0.095	0	9
Upp1	0	1.72113	0.428	0.053	0	9
Slfn2	0	1.71309	0.938	0.673	0	9
Sgms2	0	1.69951	0.564	0.122	0	9
Ncf1	0	1.6883	0.824	0.574	0	9
Vasp	0	1.6751	0.861	0.615	0	9
Il1b	1.91e-297	2.59117	0.514	0.155	4.71e-293	9
Dusp1	9.23e-297	2.09432	0.613	0.244	2.27e-292	9
Mmp8	8.84e-291	3.4728	0.384	0.09	2.17e-286	9
Sorl1	2.2e-289	1.785	0.793	0.526	5.41e-285	9
Gda	4.95e-282	2.01048	0.637	0.254	1.22e-277	9
Mcl1	1.64e-281	1.821	0.943	0.78	4.04e-277	9
Tnfaip2	1e-272	2.30408	0.719	0.339	2.47e-268	9
Srgn	2.67e-267	2.40314	0.916	0.754	6.56e-263	9
Acod1	1.6e-265	2.95419	0.566	0.212	3.94e-261	9
Anxa1	1.65e-265	3.18455	0.581	0.252	4.05e-261	9
Alox5ap	2.12e-262	1.69631	0.79	0.555	5.21e-258	9
AA467197	6.03e-262	1.70482	0.764	0.348	1.48e-257	9
Ier3	9.71e-259	2.09455	0.611	0.254	2.39e-254	9
Ifitm2	4.69e-258	1.83716	0.782	0.444	1.15e-253	9
Junb	1.03e-254	1.80177	0.871	0.631	2.52e-250	9
Cebpb	8.39e-241	1.91161	0.889	0.614	2.06e-236	9
S100a6	1.1e-237	2.47583	0.821	0.503	2.71e-233	9
Cers6	3.91e-236	1.81206	0.805	0.497	9.62e-232	9
Gadd45b	8.82e-236	2.46162	0.577	0.243	2.17e-231	9
Msra	2.71e-222	1.82717	0.592	0.302	6.68e-218	9
Hmgb2	4.31e-221	1.95417	0.747	0.557	1.06e-216	9
Pim1	1.07e-215	2.41077	0.742	0.465	2.62e-211	9
Pbx1	5.2e-210	1.91136	0.591	0.289	1.28e-205	9
Ier5	4.45e-204	1.6982	0.712	0.46	1.09e-199	9
Fbxl5	3.67e-191	1.92166	0.674	0.424	9.02e-187	9
Card19	2.04e-190	1.7325	0.702	0.453	5.03e-186	9
Adpgk	5.85e-184	1.70098	0.393	0.139	1.44e-179	9
Resf1	3.08e-173	1.84429	0.749	0.566	7.57e-169	9
Nfkbia	5.4e-162	2.19783	0.762	0.568	1.33e-157	9
Rsad2	3.9e-148	1.6819	0.315	0.1	9.58e-144	9
Tnf	6.86e-144	1.69643	0.42	0.176	1.69e-139	9
Alcam	1.92e-138	1.86169	0.582	0.321	4.73e-134	9
Ccl4	8.47e-124	2.90099	0.362	0.149	2.08e-119	9
Oasl2	1.48e-118	1.68876	0.557	0.366	3.63e-114	9
Hcar2	1.18e-114	2.25127	0.404	0.193	2.9e-110	9
Ccrl2	1.08e-110	2.25062	0.378	0.179	2.65e-106	9
Ninj1	2.48e-81	1.93451	0.57	0.447	6.09e-77	9
Ccl3	5.87e-80	2.29796	0.35	0.181	1.44e-75	9
Isg15	3.96e-67	1.77359	0.505	0.354	9.74e-63	9
Irf1	1.06e-54	1.73309	0.599	0.533	2.61e-50	9
Csf1	2.23e-48	1.77157	0.355	0.236	5.48e-44	9
Gbp2	6.64e-37	2.27909	0.497	0.439	1.63e-32	9
Basp1	4.1e-26	1.7069	0.596	0.604	1.01e-21	9
Cd274	1.5e-24	2.34231	0.434	0.431	3.68e-20	9
Gbp5	5.58e-09	1.75508	0.287	0.273	0.000137165	9
Igkc	0	5.92644	0.957	0.021	0	10
Bank1	0	5.10719	0.982	0.025	0	10
Ebf1	0	4.63801	0.987	0.007	0	10
Cd79a	0	4.33387	0.997	0.003	0	10
Ly6d	0	4.04973	0.975	0.008	0	10
Ighm	0	3.77227	0.961	0.233	0	10
Cd79b	0	3.37602	0.971	0.073	0	10
Iglc2	0	3.28349	0.897	0.002	0	10
Ms4a1	0	3.1998	0.943	0.008	0	10
Aff3	0	3.17187	0.955	0.125	0	10
Man1a	0	2.90559	0.941	0.468	0	10
Bach2	0	2.85451	0.948	0.414	0	10
Pax5	0	2.83407	0.886	0.001	0	10
Ighd	0	2.73443	0.803	0.006	0	10
Gm31243	0	2.56698	0.803	0.005	0	10
Ralgps2	0	2.56106	0.887	0.17	0	10
Iglc3	0	2.53159	0.823	0.006	0	10
Iglc1	0	2.52838	0.459	0.001	0	10
Btla	0	2.4765	0.839	0.087	0	10
Ikzf3	0	2.4644	0.895	0.11	0	10
Immp2l	0	2.45681	0.873	0.361	0	10
Ripor2	0	2.44932	0.91	0.294	0	10
Foxp1	0	2.40414	0.97	0.691	0	10
Fchsd2	0	2.36809	0.89	0.447	0	10
Gm15987	0	2.36758	0.728	0.059	0	10
Kcnq5	0	2.36476	0.645	0.055	0	10
Bcl11a	0	2.26085	0.766	0.053	0	10
Mzb1	0	2.25637	0.761	0.005	0	10
Fcmr	0	2.18957	0.717	0.001	0	10
Tmem163	0	2.06159	0.651	0.094	0	10
Vpreb3	0	1.99289	0.579	0.002	0	10
Ltb	0	1.97017	0.95	0.223	0	10
Swap70	0	1.95471	0.828	0.281	0	10
BE692007	0	1.94817	0.776	0.127	0	10
H2-DMb2	0	1.93169	0.785	0.102	0	10
Cacna1e	0	1.93168	0.563	0.016	0	10
H2-Ob	0	1.88713	0.762	0.102	0	10
Cd55	0	1.88051	0.654	0.031	0	10
Mef2c	0	1.84766	0.94	0.443	0	10
Cd37	0	1.84111	0.932	0.563	0	10
Cr2	0	1.8308	0.553	0.006	0	10
Gm30211	0	1.8128	0.518	0.004	0	10
Prkce	0	1.81164	0.772	0.325	0	10
Napsa	0	1.78336	0.881	0.289	0	10
Lrrk2	0	1.78326	0.635	0.142	0	10
Pou2af1	0	1.66904	0.59	0.002	0	10
Scd1	0	1.66119	0.667	0.047	0	10
Setbp1	0	1.65274	0.554	0.086	0	10
Tnfrsf13c	0	1.65267	0.617	0.017	0	10
Blnk	0	1.62898	0.797	0.34	0	10
Arhgap15	0	1.59572	0.987	0.704	0	10
Ablim1	0	1.57419	0.817	0.194	0	10
Slc9a7	0	1.56642	0.618	0.187	0	10
Fcrl1	0	1.54314	0.599	0.032	0	10
Pecam1	0	1.53105	0.64	0.12	0	10
Cmah	0	1.5079	0.572	0.065	0	10
Gm43388	0	1.50284	0.465	0	0	10
Bcar3	0	1.48859	0.586	0.165	0	10
Ptprcap	0	1.46377	0.846	0.18	0	10
Dennd5b	0	1.44753	0.521	0.06	0	10
Gimap6	0	1.44008	0.762	0.157	0	10
Siglecg	0	1.43823	0.568	0.026	0	10
Rps27	0	1.43045	0.999	0.963	0	10
Klf2	0	1.40839	0.646	0.186	0	10
Blk	0	1.34968	0.49	0.009	0	10
Ets1	0	1.32165	0.819	0.261	0	10
Gimap1	0	1.30977	0.759	0.192	0	10
Gm8369	0	1.30902	0.613	0.141	0	10
Chst3	0	1.30816	0.495	0.018	0	10
Stap1	0	1.28018	0.575	0.136	0	10
Cd19	0	1.22787	0.495	0.001	0	10
Tut4	6.71e-306	1.50983	0.825	0.424	1.65e-301	10
4930523C07Rik	3.35e-302	1.38016	0.697	0.255	8.24e-298	10
Nedd9	1.13e-300	1.5576	0.846	0.403	2.79e-296	10
Arhgef18	8.61e-299	1.57314	0.695	0.269	2.12e-294	10
Card11	4.82e-296	1.32625	0.649	0.206	1.19e-291	10
Arhgap26	2.94e-288	1.3462	0.823	0.35	7.23e-284	10
Pkig	1.71e-286	1.54716	0.851	0.545	4.2e-282	10
Mndal	2.45e-284	1.35708	0.849	0.418	6.02e-280	10
Gm26740	1.09e-263	1.40891	0.914	0.642	2.69e-259	10
H2-Oa	6.38e-257	1.22941	0.651	0.242	1.57e-252	10
Prkcb	1.21e-253	1.45913	0.906	0.643	2.98e-249	10
Filip1l	2.38e-253	1.44057	0.728	0.365	5.86e-249	10
Ppp3cc	1.33e-249	1.22242	0.631	0.223	3.28e-245	10
Apobec3	1.59e-243	1.27186	0.884	0.628	3.91e-239	10
Cd22	8.7e-240	1.23356	0.583	0.221	2.14e-235	10
Snx2	7.92e-235	1.29355	0.819	0.567	1.95e-230	10
Inpp4b	1.88e-231	1.49918	0.88	0.493	4.63e-227	10
Cd38	6.29e-223	1.28707	0.67	0.278	1.55e-218	10
Slc12a6	7.38e-219	1.36537	0.853	0.639	1.81e-214	10
Pou2f2	1.22e-217	1.27882	0.811	0.455	3.01e-213	10
Ppp3ca	3.01e-208	1.43806	0.896	0.756	7.4e-204	10
Itpr1	3.25e-204	1.23996	0.716	0.355	8e-200	10
Camk2d	8.88e-202	1.2686	0.879	0.651	2.18e-197	10
Tmem131l	1.7e-196	1.2596	0.683	0.371	4.18e-192	10
Syk	1.07e-195	1.29758	0.749	0.455	2.63e-191	10
Myo1e	3.53e-168	1.20804	0.781	0.511	8.69e-164	10
2023-03-01	1.29e-160	1.22884	0.821	0.568	3.18e-156	10
Pxk	2.78e-157	1.21831	0.618	0.352	6.83e-153	10
St6gal1	1.76e-151	1.26606	0.626	0.342	4.32e-147	10
Hist1h1b	0	4.5794	0.831	0.027	0	11
Top2a	0	3.18243	0.825	0.064	0	11
Hist1h2ae	0	2.61433	0.682	0.023	0	11
Birc5	0	2.55971	0.839	0.017	0	11
Mki67	0	2.52208	0.698	0.118	0	11
Pclaf	0	2.498	0.781	0.018	0	11
Stmn1	0	2.46071	0.924	0.231	0	11
Hist1h3c	0	2.37329	0.678	0.005	0	11
Ube2c	0	2.30627	0.73	0.019	0	11
Hist2h2ac	0	2.28871	0.68	0.091	0	11
Hist1h1d	0	2.25453	0.678	0.055	0	11
Hist1h2ap	0	2.09075	0.608	0.015	0	11
Cenpf	0	1.98332	0.636	0.013	0	11
Hist1h2ab	0	1.93738	0.616	0.008	0	11
Cdk1	0	1.90911	0.74	0.051	0	11
Cdca8	0	1.84925	0.73	0.048	0	11
Prc1	0	1.83871	0.678	0.033	0	11
Hist1h3e	0	1.7632	0.596	0.066	0	11
Nusap1	0	1.73166	0.67	0.012	0	11
Hist1h2bj	0	1.67782	0.583	0.02	0	11
Tpx2	0	1.6566	0.668	0.031	0	11
Cenpa	0	1.64954	0.66	0.096	0	11
Cks1b	0	1.62248	0.716	0.097	0	11
Spc24	0	1.56448	0.692	0.016	0	11
Cenpe	0	1.54623	0.618	0.029	0	11
Hist1h1a	0	1.53764	0.535	0.025	0	11
Kif11	0	1.51867	0.63	0.013	0	11
Diaph3	0	1.47737	0.616	0.085	0	11
Cdca3	0	1.41568	0.668	0.014	0	11
Knl1	0	1.41044	0.634	0.021	0	11
Tyms	0	1.37285	0.62	0.076	0	11
Hmmr	0	1.36813	0.586	0.006	0	11
Rrm2	0	1.34038	0.551	0.011	0	11
Racgap1	0	1.30483	0.664	0.059	0	11
Lockd	0	1.26628	0.628	0.05	0	11
Cenpp	0	1.18792	0.517	0.063	0	11
Tk1	0	1.18687	0.604	0.037	0	11
Hist2h2bb	0	1.1821	0.493	0.025	0	11
Ccna2	0	1.17995	0.638	0.006	0	11
Spc25	0	1.12945	0.583	0.024	0	11
Hist1h2bm	0	1.12819	0.469	0.007	0	11
Esco2	0	1.11219	0.515	0.005	0	11
Kif20b	0	1.10391	0.59	0.048	0	11
Ccnb2	0	1.09293	0.557	0.02	0	11
Kif15	0	1.08776	0.606	0.027	0	11
Kif4	0	1.0458	0.594	0.006	0	11
Knstrn	0	1.02627	0.571	0.035	0	11
Hist1h2bb	0	1.01252	0.443	0.005	0	11
Cdkn3	0	1.00212	0.519	0.016	0	11
Pbk	0	0.997119	0.517	0.004	0	11
Smc2	5.62e-308	1.83407	0.72	0.174	1.38e-303	11
Cks2	1.13e-305	1.76676	0.714	0.159	2.77e-301	11
Incenp	1.95e-302	1.14995	0.626	0.12	4.79e-298	11
Rrm1	5.32e-289	1.17118	0.62	0.121	1.31e-284	11
Hist1h4d	8.39e-283	3.34149	0.853	0.306	2.06e-278	11
H2afx	7.73e-278	1.76138	0.716	0.185	1.9e-273	11
H2afz	2.56e-271	2.35449	0.98	0.856	6.3e-267	11
Hmgb2	4.16e-269	3.05525	0.942	0.558	1.02e-264	11
Hist1h4h	8e-265	1.43702	0.563	0.102	1.97e-260	11
Hist1h1e	5.67e-264	3.48373	0.855	0.339	1.39e-259	11
Ptma	1.7e-227	1.689	0.982	0.931	4.18e-223	11
Tubb5	5.66e-221	2.30217	0.907	0.675	1.39e-216	11
Tuba1b	1.22e-189	2.07795	0.863	0.599	3.01e-185	11
Hmgb1	9.55e-186	1.63402	0.924	0.837	2.35e-181	11
Ppia	4.68e-184	1.15486	0.976	0.946	1.15e-179	11
Ezh2	1.45e-180	1.23107	0.636	0.194	3.57e-176	11
Lmnb1	3.98e-179	1.60584	0.728	0.28	9.79e-175	11
Lig1	6.35e-179	1.09793	0.543	0.134	1.56e-174	11
Dut	2.62e-165	1.46706	0.588	0.173	6.45e-161	11
Tubb4b	1.3e-164	1.62525	0.753	0.327	3.19e-160	11
Gmnn	4.79e-164	1.08289	0.59	0.172	1.18e-159	11
Ube2s	8.97e-163	1.76655	0.815	0.488	2.2e-158	11
Ran	1.37e-151	1.6247	0.855	0.679	3.37e-147	11
Smc4	1.8e-146	1.77545	0.712	0.341	4.43e-142	11
Selenoh	1.05e-145	1.45526	0.761	0.395	2.58e-141	11
Lsm2	8.46e-145	1.13602	0.7	0.275	2.08e-140	11
Tmpo	2.46e-138	1.65704	0.755	0.468	6.05e-134	11
Hmgn2	4.22e-125	1.35543	0.742	0.386	1.04e-120	11
Atad2	2.51e-121	1.33968	0.634	0.262	6.17e-117	11
Hist1h1c	8.62e-118	1.71124	0.666	0.304	2.12e-113	11
H2afv	5.01e-117	1.62413	0.744	0.471	1.23e-112	11
Nucks1	7.72e-117	1.36315	0.787	0.602	1.9e-112	11
Anp32b	1e-116	1.36376	0.835	0.776	2.46e-112	11
Jpt1	1.2e-107	1.24219	0.843	0.624	2.94e-103	11
Dek	4.8e-107	1.56838	0.793	0.673	1.18e-102	11
Anp32e	9.77e-96	1.14555	0.69	0.404	2.4e-91	11
Tuba1c	2.6e-89	0.984611	0.6	0.268	6.39e-85	11
Hnrnpa3	1.68e-88	1.07564	0.847	0.774	4.13e-84	11
Snrpd1	1.45e-87	1.14188	0.751	0.539	3.55e-83	11
Cbx3	1.25e-86	1.07537	0.761	0.535	3.07e-82	11
Tagln2	2.75e-86	1.15193	0.797	0.558	6.75e-82	11
Ranbp1	3.05e-86	1.29217	0.785	0.573	7.51e-82	11
Rbm3	2.72e-84	1.03606	0.863	0.823	6.69e-80	11
Pola1	4.5e-83	1.0102	0.483	0.182	1.11e-78	11
Srsf3	3.61e-82	1.0715	0.813	0.735	8.86e-78	11
Hnrnpab	4e-81	1.11308	0.783	0.647	9.83e-77	11
Pcna	1.5e-61	1.35236	0.64	0.404	3.68e-57	11
Nap1l1	1.13e-60	1.11284	0.761	0.686	2.78e-56	11
Arl6ip1	3.25e-54	1.13109	0.793	0.809	8e-50	11
Ccl12	3.12e-13	1.031	0.37	0.248	7.67e-09	11
Apod	0	4.16335	0.833	0.185	0	12
S100b	0	3.95173	0.6	0.088	0	12
Klk6	0	3.00425	0.465	0.056	0	12
Aplp1	0	2.66808	0.682	0.1	0	12
Plp1	0	2.36215	0.918	0.255	0	12
Mal	0	2.24694	0.567	0.079	0	12
Cryab	7.66e-306	2.67579	0.673	0.126	1.88e-301	12
Uchl1	1.83e-287	2.39766	0.371	0.04	4.49e-283	12
Serpina3n	5.97e-274	2.67602	0.49	0.072	1.47e-269	12
Fez1	1.11e-257	2.02991	0.533	0.086	2.72e-253	12
Gpm6b	8.71e-253	2.31678	0.608	0.118	2.14e-248	12
S100a16	1.11e-244	2.29242	0.476	0.079	2.72e-240	12
Cldn11	1.5e-220	1.79005	0.482	0.078	3.69e-216	12
Pcdh9	2.67e-219	1.47217	0.559	0.102	6.56e-215	12
Stmn4	1.4e-214	1.82383	0.453	0.073	3.44e-210	12
Ermn	9.62e-205	2.43145	0.529	0.107	2.37e-200	12
Mobp	7.08e-193	2.31224	0.524	0.109	1.74e-188	12
Enpp2	1.39e-191	1.44292	0.453	0.076	3.42e-187	12
Tubb4a	3.93e-190	1.78279	0.463	0.083	9.66e-186	12
Ugt8a	6.87e-190	1.48475	0.418	0.068	1.69e-185	12
Ppp1r14a	1.12e-188	2.50737	0.467	0.093	2.74e-184	12
Ncam2	1.84e-176	2.03444	0.4	0.071	4.53e-172	12
Car2	1.59e-172	1.96792	0.512	0.11	3.91e-168	12
Mog	2.4e-155	1.52135	0.39	0.07	5.91e-151	12
Cmss1	2.53e-147	1.73859	0.992	0.997	6.22e-143	12
Ctnna2	7.97e-145	1.60242	0.404	0.081	1.96e-140	12
Cmtm5	8.26e-142	1.56427	0.363	0.068	2.03e-137	12
Pllp	4.56e-139	1.37378	0.361	0.068	1.12e-134	12
Tubb2b	7.37e-133	1.39006	0.259	0.04	1.81e-128	12
Trf	4.79e-128	2.817	0.849	0.619	1.18e-123	12
Map1b	3.57e-126	1.69745	0.337	0.068	8.77e-122	12
Mag	6.1e-125	2.19159	0.545	0.173	1.5e-120	12
Scd2	5.54e-122	2.22515	0.688	0.325	1.36e-117	12
Ncam1	2.25e-116	1.38451	0.384	0.087	5.53e-112	12
Nfasc	6.25e-114	1.26522	0.347	0.073	1.54e-109	12
2023-09-04	4.35e-113	1.54583	0.367	0.081	1.07e-108	12
Stmn1	4.81e-113	2.65067	0.59	0.236	1.18e-108	12
Cdk8	2.28e-112	1.37076	0.967	0.992	5.61e-108	12
Dbndd2	1.73e-111	2.57431	0.629	0.283	4.26e-107	12
Plekhb1	3.43e-110	1.46525	0.355	0.082	8.42e-106	12
Nkx6-2	1.56e-109	1.59388	0.314	0.066	3.84e-105	12
Pcsk1n	1.25e-105	1.50819	0.31	0.068	3.07e-101	12
Map1a	4.92e-102	1.22578	0.331	0.073	1.21e-97	12
Phyhipl	9.28e-100	1.35116	0.31	0.068	2.28e-95	12
Mbp	5.53e-96	2.93896	0.729	0.495	1.36e-91	12
AY036118	4.14e-94	1.42199	0.965	0.991	1.02e-89	12
Dnm3	5.35e-94	1.21288	0.337	0.079	1.32e-89	12
Bcas1	1.06e-92	1.90939	0.333	0.084	2.6e-88	12
Cystm1	1.24e-91	1.66144	0.359	0.098	3.05e-87	12
Gng11	3e-89	1.95172	0.427	0.141	7.39e-85	12
Anln	4.23e-88	1.76881	0.327	0.085	1.04e-83	12
Cnp	8.46e-88	2.24679	0.655	0.374	2.08e-83	12
Fabp5	1.32e-82	1.41798	0.867	0.58	3.26e-78	12
Hapln2	1.26e-79	1.42449	0.271	0.065	3.11e-75	12
Gjc3	4.51e-78	1.25547	0.265	0.062	1.11e-73	12
Pfn2	8.86e-75	1.3461	0.271	0.069	2.18e-70	12
S100a1	5.19e-72	3.02444	0.62	0.422	1.28e-67	12
Ptn	1.4e-71	1.29122	0.265	0.065	3.44e-67	12
Tuba1a	2.96e-70	2.54003	0.569	0.325	7.28e-66	12
Grb14	1.51e-66	1.25005	0.28	0.073	3.72e-62	12
Dbi	1.7e-65	1.88269	0.706	0.664	4.17e-61	12
Lrp1b	5.98e-64	1.64262	0.4	0.146	1.47e-59	12
Cadm2	3.95e-62	1.48233	0.261	0.071	9.71e-58	12
Anks1b	4.48e-61	1.5036	0.322	0.105	1.1e-56	12
Etv1	3.75e-53	1.4609	0.359	0.142	9.23e-49	12
Pdlim2	2.87e-48	2.75834	0.424	0.225	7.06e-44	12
Fth1	4.83e-47	1.44339	0.986	0.996	1.19e-42	12
Tppp3	1.51e-40	1.76849	0.278	0.109	3.71e-36	12
Lars2	1.09e-37	1.24627	0.784	0.907	2.69e-33	12
Ndrg1	3.16e-36	1.49192	0.355	0.175	7.76e-32	12
2023-09-08	1.87e-33	1.36949	0.382	0.208	4.6e-29	12
Gatm	3.37e-31	1.40361	0.6	0.499	8.28e-27	12
Sec11c	3.61e-31	1.98873	0.663	0.707	8.88e-27	12
Syt11	1.01e-28	1.2537	0.408	0.249	2.49e-24	12
Gstm5	6.65e-28	1.29994	0.347	0.192	1.64e-23	12
Slc44a1	2.27e-26	1.23833	0.424	0.276	5.57e-22	12
Ap2a1	2.55e-26	1.86349	0.422	0.296	6.28e-22	12
Tulp4	2.3e-23	1.50957	0.514	0.436	5.65e-19	12
Selenom	2.98e-23	1.69649	0.437	0.318	7.32e-19	12
Kif1b	1.3e-22	1.30709	0.527	0.453	3.2e-18	12
Aldoc	3.02e-22	1.47953	0.28	0.151	7.42e-18	12
Sirt2	5.68e-22	1.95446	0.551	0.552	1.4e-17	12
Rtn4	3.25e-21	1.29092	0.643	0.726	7.99e-17	12
Cfl2	1.24e-19	1.33955	0.371	0.258	3.05e-15	12
Marcksl1	9.29e-19	1.23109	0.355	0.239	2.28e-14	12
Hopx	6.41e-14	2.41222	0.39	0.331	1.58e-09	12
Gsn	2.53e-13	1.35899	0.457	0.389	6.23e-09	12
Gpx4	5.71e-13	1.44447	0.682	0.831	1.4e-08	12
Josd2	1.14e-12	1.31219	0.373	0.294	2.81e-08	12
Gltp	5.18e-09	1.47057	0.514	0.594	0.000127363	12
Mgst3	1.13e-08	1.55779	0.29	0.227	0.000277933	12
Hmgcs1	2.09e-08	1.38185	0.316	0.262	0.000513421	12
Ckb	8.61e-08	1.50811	0.453	0.495	0.0021162	12
Tsc22d4	1.09e-07	1.27373	0.549	0.694	0.00266914	12
Fkbp1a	4.34e-07	1.40945	0.492	0.581	0.0106609	12
Qdpr	1.67e-05	1.44926	0.371	0.358	0.40964	12
Ifi27	3.37e-05	1.24772	0.461	0.561	0.829286	12
Rnf7	3.7e-05	1.44385	0.49	0.606	0.909359	12
S100a13	0.00144652	1.48239	0.482	0.641	1	12
Pea15a	0.00311843	1.56666	0.402	0.458	1	12
Mgp	0	4.90166	0.275	0.005	0	13
Sparcl1	0	4.43634	0.665	0.024	0	13
Clu	0	4.30922	0.577	0.025	0	13
Atp1a2	0	4.04841	0.549	0.02	0	13
Aqp4	0	3.63144	0.423	0.016	0	13
Slc4a4	0	3.52526	0.511	0.014	0	13
Igfbp7	0	3.39241	0.567	0.022	0	13
Igfbp5	0	3.3422	0.289	0.009	0	13
Fxyd1	0	3.28434	0.567	0.041	0	13
Col1a2	0	3.21295	0.342	0.012	0	13
Cpe	0	3.09959	0.613	0.046	0	13
A2m	0	3.03351	0.384	0.004	0	13
Atp1b2	0	2.97304	0.458	0.018	0	13
Agt	0	2.94441	0.313	0.003	0	13
Hspb1	0	2.87443	0.574	0.022	0	13
Id3	0	2.84546	0.595	0.038	0	13
Ptprg	0	2.7522	0.472	0.017	0	13
Timp3	0	2.5406	0.511	0.018	0	13
Gja1	0	2.4244	0.454	0.011	0	13
Ecrg4	0	2.3769	0.37	0.011	0	13
Gpc6	0	2.36962	0.412	0.006	0	13
Chl1	0	2.32336	0.327	0.013	0	13
Id4	0	2.30995	0.391	0.014	0	13
Gpr37l1	0	2.27405	0.313	0.015	0	13
Rbp1	0	2.27044	0.465	0.021	0	13
Tmem47	0	2.25392	0.475	0.013	0	13
Nrcam	0	2.20864	0.327	0.01	0	13
Bgn	0	2.09799	0.363	0.002	0	13
Ntrk2	0	2.0958	0.426	0.015	0	13
Rarres2	0	2.06992	0.5	0.012	0	13
Ccdc141	0	2.03743	0.289	0.01	0	13
Col12a1	0	1.98083	0.278	0.002	0	13
Nbl1	0	1.95813	0.44	0.007	0	13
Tm4sf1	0	1.93457	0.528	0.012	0	13
Mlc1	0	1.86594	0.313	0.009	0	13
Aldh1a1	0	1.86198	0.387	0.017	0	13
Cxcl12	0	1.85264	0.271	0.002	0	13
Tshz2	0	1.85174	0.447	0.021	0	13
Fstl1	0	1.84573	0.412	0.015	0	13
Ptprz1	0	1.80204	0.289	0.009	0	13
Pcp4l1	0	1.73846	0.292	0.011	0	13
Plce1	0	1.731	0.408	0.014	0	13
Slc1a2	1.84e-298	3.99056	0.43	0.033	4.53e-294	13
Mt3	1.04e-290	4.4931	0.57	0.062	2.55e-286	13
Ndrg2	1.4e-290	2.33713	0.532	0.052	3.45e-286	13
Gabrb1	1.08e-282	2.2071	0.271	0.013	2.66e-278	13
Epas1	3.01e-282	1.87882	0.437	0.035	7.4e-278	13
Mt2	4.88e-278	4.66785	0.764	0.126	1.2e-273	13
Nedd4	1.42e-277	2.41716	0.75	0.118	3.5e-273	13
Serping1	1.78e-274	2.43113	0.461	0.041	4.37e-270	13
Itm2a	2.24e-251	1.75254	0.275	0.015	5.51e-247	13
Itih5	1.9e-246	1.94931	0.482	0.05	4.66e-242	13
Cald1	3.28e-242	2.38342	0.468	0.048	8.05e-238	13
Nfib	2.64e-235	1.84944	0.57	0.073	6.49e-231	13
Scg3	1.55e-226	2.75963	0.37	0.032	3.81e-222	13
Cnn3	5.85e-213	2.63156	0.694	0.124	1.44e-208	13
Timp1	9.04e-203	2.18459	0.366	0.034	2.22e-198	13
Sorbs1	1e-193	2.0246	0.507	0.07	2.47e-189	13
Fabp7	2.28e-189	3.2969	0.405	0.046	5.6e-185	13
Gfap	9.32e-179	4.36758	0.504	0.077	2.29e-174	13
Dlc1	8.84e-167	2.07385	0.349	0.036	2.17e-162	13
Ptn	4.3e-155	2.68408	0.451	0.065	1.06e-150	13
Ttyh1	1.43e-154	2.1176	0.31	0.032	3.53e-150	13
Prkg1	1.66e-144	1.9017	0.391	0.053	4.09e-140	13
Nebl	1.23e-116	1.99162	0.401	0.067	3.01e-112	13
Ntm	2.74e-105	2.45503	0.335	0.052	6.75e-101	13
Serpina3n	5.71e-102	2.13088	0.408	0.075	1.4e-97	13
Tuba1a	1.56e-93	1.9101	0.764	0.325	3.83e-89	13
Htra1	4.32e-93	1.88056	0.504	0.133	1.06e-88	13
Sparc	3.72e-92	2.4916	0.789	0.355	9.15e-88	13
Nnat	7.45e-86	2.27155	0.31	0.053	1.83e-81	13
Lsamp	1.48e-85	3.09071	0.271	0.041	3.65e-81	13
Prnp	4.27e-85	1.81053	0.581	0.179	1.05e-80	13
Mt1	3.75e-83	4.81268	0.884	0.638	9.22e-79	13
Plpp3	2.03e-81	1.90665	0.493	0.143	4.98e-77	13
Lcn2	1.89e-78	2.62416	0.342	0.067	4.64e-74	13
Acsl3	1.69e-75	1.78748	0.38	0.088	4.14e-71	13
Ckb	1.94e-71	3.19891	0.785	0.492	4.77e-67	13
Cp	2.12e-69	1.74088	0.419	0.114	5.22e-65	13
Tsc22d1	4.26e-69	1.79351	0.518	0.179	1.05e-64	13
Dbi	4.22e-68	3.63649	0.88	0.663	1.04e-63	13
Syne1	2.45e-62	1.72603	0.479	0.152	6.03e-58	13
Hist1h2bc	2.45e-60	1.859	0.694	0.352	6.03e-56	13
Ctnnd2	4.84e-60	1.80628	0.32	0.074	1.19e-55	13
Aldoc	4.42e-59	3.11186	0.437	0.151	1.09e-54	13
Tjp1	4.63e-53	1.75814	0.588	0.264	1.14e-48	13
Sptbn1	1.14e-52	2.44645	0.662	0.438	2.81e-48	13
Serpine2	2.24e-52	1.75125	0.528	0.212	5.52e-48	13
Npas3	3.05e-45	2.64981	0.278	0.07	7.5e-41	13
Prdx6	1.91e-44	3.02888	0.796	0.594	4.7e-40	13
Vim	1e-41	1.83217	0.813	0.619	2.47e-37	13
Lxn	5.2e-35	1.8445	0.423	0.19	1.28e-30	13
Ank2	1.22e-31	1.80592	0.553	0.31	3.01e-27	13
Rora	5.04e-28	2.03436	0.496	0.278	1.24e-23	13
Dhrs1	2.51e-26	2.32177	0.458	0.254	6.16e-22	13
Plcb1	8.44e-25	2.06836	0.331	0.141	2.07e-20	13
Chchd10	4.5e-18	2.16202	0.479	0.348	1.11e-13	13
S100a6	7.27e-16	1.93558	0.634	0.513	1.79e-11	13
Nupr1	4.86e-13	2.30189	0.468	0.376	1.2e-08	13
Bsg	7.67e-10	2.29153	0.644	0.773	1.89e-05	13
Nnat	0	5.63013	0.996	0.047	0	14
Ecrg4	0	5.17334	0.996	0.006	0	14
Mt3	0	5.03507	0.996	0.058	0	14
Kcnip4	0	4.71424	0.989	0.021	0	14
Rarres2	0	4.2633	0.985	0.008	0	14
Mia	0	4.18763	0.996	0.005	0	14
Cfap299	0	4.14958	1	0.009	0	14
Csmd1	0	3.89907	1	0.008	0	14
Agbl4	0	3.89042	0.996	0.006	0	14
Tmem212	0	3.81664	0.996	0.002	0	14
Clu	0	3.79771	1	0.022	0	14
Dmd	0	3.79237	1	0.058	0	14
Mt2	0	3.76442	0.996	0.124	0	14
Syne1	0	3.66173	1	0.148	0	14
Ccdc153	0	3.65048	0.996	0.002	0	14
Adamts20	0	3.63995	0.996	0.015	0	14
Dnah12	0	3.54616	1	0.005	0	14
Cfap54	0	3.51561	1	0.009	0	14
Cdr1os	0	3.38889	0.945	0.005	0	14
Spag16	0	3.37391	0.993	0.003	0	14
Pcp4l1	0	3.22569	0.989	0.006	0	14
Rsph1	0	3.18409	0.996	0.01	0	14
Erbb4	0	3.11898	0.989	0.059	0	14
1700094D03Rik	0	3.10688	0.996	0.048	0	14
Ak7	0	3.10036	0.993	0.006	0	14
Rmst	0	3.07152	0.978	0.002	0	14
Wdr49	0	3.06006	0.952	0.005	0	14
Fam183b	0	3.03053	0.996	0.002	0	14
Dnah6	0	3.01753	0.989	0.003	0	14
Tm4sf1	0	2.99308	0.993	0.009	0	14
Spef2	0	2.9188	0.996	0.068	0	14
3300002A11Rik	0	2.90813	0.989	0.018	0	14
Ankfn1	0	2.88637	0.974	0.001	0	14
Dnah11	0	2.88179	1	0.004	0	14
Fmn2	0	2.87582	0.989	0.013	0	14
Gm973	0	2.87152	1	0.004	0	14
1110017D15Rik	0	2.86161	0.982	0.005	0	14
Gm10714	0	2.82223	0.945	0.001	0	14
Tenm3	0	2.78643	0.989	0.015	0	14
Dynlrb2	0	2.77245	0.996	0.003	0	14
Ccdc146	0	2.75826	0.996	0.021	0	14
Hspa2	0	2.73672	0.996	0.068	0	14
Rgs22	0	2.72355	0.967	0.001	0	14
Dnah9	0	2.72207	0.993	0.005	0	14
C230072F16Rik	0	2.71723	0.989	0.001	0	14
Cnn3	0	2.70516	0.989	0.122	0	14
Hydin	0	2.69518	0.971	0.001	0	14
Pacrg	0	2.65935	0.978	0.065	0	14
Cfap43	0	2.64057	0.978	0.034	0	14
Cfap44	0	2.60596	0.989	0.001	0	14
Ntrk2	0	2.59621	0.982	0.011	0	14
Sparcl1	0	2.5764	0.956	0.022	0	14
Tmem47	0	2.57099	0.978	0.009	0	14
Lrriq1	0	2.57032	0.971	0.002	0	14
Ccdc162	0	2.56803	0.996	0.049	0	14
Sorbs2	0	2.56763	0.971	0.007	0	14
Cfap69	0	2.55028	0.993	0.004	0	14
Cacnb2	0	2.54468	0.967	0.078	0	14
Sox2	0	2.54384	0.978	0.04	0	14
Gm19935	0	2.51809	0.974	0.005	0	14
Enkur	0	2.5135	0.993	0.008	0	14
Gm13481	0	2.50959	0.824	0.005	0	14
Fam216b	0	2.50735	0.989	0.001	0	14
Sox6	0	2.49423	0.967	0.01	0	14
Riiad1	0	2.48411	1	0.017	0	14
1700007K13Rik	0	2.46288	0.985	0.002	0	14
Dnah5	0	2.44887	0.982	0.002	0	14
Wdr78	0	2.44882	0.982	0.037	0	14
Magi2	0	2.44426	1	0.099	0	14
Il1rapl1	0	2.43931	0.916	0.089	0	14
Aebp1	0	2.43724	0.982	0.022	0	14
Ccdc170	0	2.42953	0.974	0.002	0	14
Npas3	0	2.42376	0.952	0.065	0	14
Mlf1	0	2.41836	0.985	0.006	0	14
Sorbs1	0	2.41786	0.974	0.066	0	14
Ccdc30	0	2.40976	0.963	0.008	0	14
Pltp	0	2.4023	0.993	0.155	0	14
Kif6	0	2.40227	0.978	0.037	0	14
Tmem108	0	2.39722	0.963	0.053	0	14
9530026P05Rik	0	2.39568	0.938	0.005	0	14
Elmod1	0	2.38699	0.982	0.001	0	14
Glis3	0	2.37897	0.949	0.087	0	14
2210408I21Rik	0	2.37641	0.963	0.17	0	14
Ak9	0	2.35994	0.96	0.003	0	14
Shank2	0	2.35308	0.974	0.005	0	14
Cfap46	0	2.33973	0.971	0.024	0	14
Cdhr3	0	2.33046	0.956	0.002	0	14
Zbbx	0	2.32084	0.96	0	0	14
Chchd10	1.68e-239	3.35271	0.996	0.344	4.12e-235	14
Chpt1	2.31e-238	2.33692	0.993	0.315	5.67e-234	14
Rora	2.4e-238	2.55026	0.985	0.274	5.89e-234	14
Nudt4	1.48e-232	2.77299	0.996	0.354	3.63e-228	14
Tubb4b	3.04e-229	2.43345	0.993	0.328	7.46e-225	14
Tuba1a	1.47e-228	2.87338	0.996	0.323	3.61e-224	14
Clcn4	2.12e-214	2.33135	0.985	0.367	5.22e-210	14
Elof1	3.04e-214	2.43911	1	0.413	7.47e-210	14
Dbi	4.13e-182	4.84267	0.996	0.662	1.02e-177	14
Msi2	7.98e-182	2.34319	1	0.497	1.96e-177	14
Mt1	1.11e-179	3.58088	0.996	0.637	2.74e-175	14
Hsp90aa1	3.74e-173	3.42587	0.996	0.771	9.18e-169	14
Ly6d	0	4.40481	0.958	0.029	0	15
Grm8	0	3.58816	0.853	0.006	0	15
Mctp2	0	3.11731	0.984	0.098	0	15
Bcl11a	0	3.08181	0.974	0.067	0	15
Ccr9	0	2.94821	0.979	0.024	0	15
Atp1b1	0	2.53442	0.974	0.015	0	15
Cacna1e	0	2.47904	0.868	0.026	0	15
Cd300c	0	2.30847	0.968	0.007	0	15
Smim5	0	2.13944	0.863	0.033	0	15
Iglc3	0	2.0878	0.726	0.024	0	15
Pacsin1	0	2.02487	0.921	0.084	0	15
Sell	0	2.0131	0.953	0.106	0	15
Pdzd4	0	1.9212	0.895	0.012	0	15
Eldr	0	1.91389	0.879	0.013	0	15
Gm34680	0	1.88903	0.789	0.009	0	15
Kmo	0	1.87607	0.942	0.047	0	15
Fcrla	0	1.82643	0.853	0.062	0	15
Gm21762	0	1.80862	0.905	0.001	0	15
Ppm1e	0	1.80073	0.7	0.035	0	15
Gria3	0	1.784	0.747	0.013	0	15
Spns3	0	1.7609	0.884	0.06	0	15
Dntt	0	1.76017	0.821	0.001	0	15
Clec10a	0	1.64891	0.805	0.043	0	15
Upb1	0	1.63855	0.816	0.003	0	15
Flt3	0	1.62025	0.863	0.046	0	15
Adam11	0	1.4547	0.795	0.013	0	15
Mzb1	0	1.44953	0.647	0.022	0	15
Cd7	0	1.44936	0.684	0.035	0	15
Klk1	0	1.42284	0.379	0	0	15
Lrp8	0	1.41648	0.774	0.043	0	15
Klra17	0	1.37118	0.716	0.012	0	15
Spib	0	1.36281	0.8	0.02	0	15
Lefty1	0	1.34611	0.821	0.062	0	15
Cmah	9.4e-308	1.67461	0.795	0.075	2.31e-303	15
Slc41a2	1.5e-294	2.01919	0.916	0.121	3.7e-290	15
Klrd1	1.65e-291	1.63377	0.874	0.092	4.06e-287	15
Cd8b1	1.31e-289	1.75461	0.579	0.04	3.21e-285	15
Gm5547	2.02e-275	1.35769	0.805	0.091	4.98e-271	15
Cox6a2	6.27e-260	3.3179	0.916	0.138	1.54e-255	15
Rnase6	1.13e-255	3.25007	0.989	0.185	2.77e-251	15
Aff3	5.76e-242	2.08634	0.968	0.143	1.42e-237	15
Siglech	4.27e-237	3.90412	1	0.212	1.05e-232	15
Rpgrip1	6.23e-236	1.5497	0.805	0.11	1.53e-231	15
Jaml	1.78e-233	1.66109	0.953	0.151	4.39e-229	15
Tmem163	1.48e-228	1.86207	0.816	0.106	3.64e-224	15
Carmil1	6.16e-217	1.53332	0.889	0.146	1.51e-212	15
Srgap3	6.56e-211	1.67228	0.868	0.132	1.61e-206	15
Cyb561a3	2.59e-207	2.25593	0.995	0.242	6.38e-203	15
Lifr	9.31e-205	1.96217	0.937	0.189	2.29e-200	15
Pltp	2.67e-199	1.75406	0.884	0.157	6.57e-195	15
Nucb2	6.85e-192	2.05724	0.974	0.245	1.69e-187	15
Plac8	8.16e-185	2.81429	1	0.239	2.01e-180	15
Runx2	8.31e-184	3.09192	1	0.284	2.04e-179	15
Slc44a2	1.58e-175	2.0138	0.979	0.274	3.88e-171	15
Card11	1.61e-168	1.93033	0.947	0.214	3.95e-164	15
Ptprs	1.67e-168	1.35857	0.832	0.17	4.12e-164	15
Rell1	9.51e-164	2.01979	0.958	0.274	2.34e-159	15
Tspan13	2.97e-161	2.08089	0.979	0.296	7.31e-157	15
Tex2	2.08e-159	1.8558	0.974	0.289	5.12e-155	15
Tsc22d1	1.04e-157	1.39248	0.837	0.179	2.55e-153	15
Ighm	1.2e-155	1.4286	0.974	0.249	2.96e-151	15
Kynu	3.94e-155	1.74065	0.905	0.213	9.68e-151	15
St8sia4	4.56e-152	2.31108	0.968	0.291	1.12e-147	15
Slc49a4	1.24e-146	1.72286	0.963	0.314	3.06e-142	15
Ly6c2	4.37e-144	2.68177	0.989	0.286	1.08e-139	15
Tbc1d8	9.06e-142	1.8493	0.963	0.306	2.23e-137	15
Ccnd1	7.02e-141	1.56366	0.868	0.201	1.73e-136	15
P2ry14	6.78e-139	1.77299	0.926	0.278	1.67e-134	15
Tubgcp5	5.57e-132	1.94795	0.932	0.33	1.37e-127	15
Prkca	3.8e-129	2.35129	1	0.387	9.35e-125	15
Tcf4	5.97e-129	3.16825	0.995	0.59	1.47e-124	15
Rabgap1l	5.96e-126	2.58649	0.989	0.42	1.47e-121	15
Irf8	3.76e-125	2.73936	1	0.618	9.25e-121	15
Bst2	2.41e-123	2.99988	1	0.763	5.93e-119	15
Abhd17b	8.55e-122	1.96479	0.9	0.3	2.1e-117	15
Dnajc7	4.78e-121	2.17001	0.995	0.633	1.17e-116	15
Dap	8.26e-118	1.50185	0.958	0.392	2.03e-113	15
Napsa	1.38e-113	1.37584	0.974	0.301	3.39e-109	15
Bloc1s2	9.83e-113	1.51394	0.942	0.405	2.42e-108	15
Plekhm3	2.82e-112	1.98817	0.963	0.501	6.94e-108	15
Rpl31	1.21e-111	1.81258	1	0.897	2.99e-107	15
Itpr1	5.91e-110	1.66763	0.958	0.362	1.45e-105	15
Mvb12a	1.73e-106	1.48177	0.937	0.428	4.25e-102	15
Eepd1	2.7e-105	1.39195	0.811	0.239	6.65e-101	15
Zdhhc14	6.33e-105	1.74006	0.889	0.309	1.56e-100	15
Phactr2	3.82e-103	1.66382	0.963	0.395	9.39e-99	15
Pgls	4.09e-102	1.62956	0.995	0.688	1.01e-97	15
Apba1	1.46e-98	1.75423	0.926	0.367	3.59e-94	15
Fgfr1op2	6.5e-97	1.4761	0.995	0.643	1.6e-92	15
Serp1	5.95e-95	1.54856	0.989	0.645	1.46e-90	15
Cd47	1.87e-94	1.55262	0.995	0.785	4.6e-90	15
Uvrag	8.74e-93	1.53509	0.989	0.674	2.15e-88	15
Sec61b	3.42e-89	1.37026	1	0.802	8.41e-85	15
Lair1	7.65e-89	1.52814	0.989	0.532	1.88e-84	15
Syngr2	1.13e-88	1.45451	0.974	0.569	2.79e-84	15
Rnf220	1.18e-84	1.45551	0.863	0.336	2.89e-80	15
Lpgat1	9.48e-81	1.56558	0.905	0.45	2.33e-76	15
Ly6a	1.25e-79	2.02296	0.942	0.524	3.07e-75	15
Fyn	1.62e-77	1.36237	0.937	0.404	3.99e-73	15
Tcf12	1.88e-76	1.52034	0.974	0.652	4.61e-72	15
Hba-a1	0	10.0481	1	0.028	0	16
Hba-a2	0	9.84501	1	0.032	0	16
Hbb-bt	0	9.65122	1	0.021	0	16
Snca	0	3.60112	0.966	0.026	0	16
Gypa	0	3.37765	0.882	0	0	16
Alas2	0	3.26289	0.983	0.01	0	16
Slc4a1	0	2.85608	0.782	0	0	16
Ube2c	0	2.63122	0.756	0.027	0	16
Rhd	0	2.47231	0.521	0.008	0	16
Slc25a21	0	2.31626	0.412	0.006	0	16
Hemgn	0	2.29371	0.445	0.001	0	16
Apol11b	0	1.84905	0.437	0	0	16
Rhag	0	1.78305	0.445	0	0	16
Trim10	0	1.71625	0.731	0	0	16
Ank1	0	1.63983	0.471	0.016	0	16
Ermap	0	1.60929	0.445	0.012	0	16
Spta1	0	1.59912	0.664	0	0	16
Tspo2	0	1.59588	0.689	0.001	0	16
Nusap1	0	1.55905	0.521	0.02	0	16
Kel	0	1.54579	0.471	0	0	16
Sptb	0	1.50093	0.429	0.008	0	16
F930017D23Rik	0	1.49384	0.487	0.005	0	16
Nxpe2	0	1.4494	0.462	0.015	0	16
Cdr2	0	1.28269	0.731	0.037	0	16
5430401H09Rik	0	1.24547	0.42	0.001	0	16
Cldn13	0	1.23414	0.387	0	0	16
Epb42	0	1.15919	0.546	0	0	16
Sox6	2.61e-287	2.35376	0.445	0.016	6.43e-283	16
Hbb-bs	9.1e-285	10.8003	1	0.098	2.24e-280	16
Pdzk1ip1	1.69e-228	1.13463	0.412	0.017	4.16e-224	16
Car2	6.59e-160	2.93165	0.882	0.113	1.62e-155	16
Isg20	1.87e-157	2.2705	0.958	0.16	4.61e-153	16
Hist1h3c	1.09e-126	1.89247	0.277	0.014	2.68e-122	16
Hist1h2ab	2.32e-126	1.72312	0.294	0.016	5.71e-122	16
Cd24a	2.07e-123	2.57023	0.866	0.152	5.1e-119	16
Ube2l6	1.44e-118	1.65229	0.908	0.193	3.55e-114	16
Ube2o	7.4e-106	1.27233	0.714	0.118	1.82e-101	16
Bpgm	2.33e-104	3.55684	0.807	0.165	5.74e-100	16
Rrm2	1.08e-102	1.33089	0.286	0.018	2.66e-98	16
Fam210b	2.11e-102	1.19866	0.655	0.102	5.18e-98	16
Tfdp2	7.16e-99	2.15413	0.866	0.21	1.76e-94	16
Cenpf	9.77e-97	1.35609	0.303	0.021	2.4e-92	16
Fech	4.57e-95	1.91826	0.882	0.237	1.12e-90	16
Birc5	1.75e-92	1.75046	0.336	0.028	4.3e-88	16
Hist1h1b	1.31e-89	3.72897	0.387	0.038	3.21e-85	16
Slc25a37	2.88e-86	2.54423	0.933	0.321	7.08e-82	16
Hagh	5.21e-79	1.96914	0.899	0.322	1.28e-74	16
Prxl2a	2.56e-77	2.04952	0.714	0.162	6.3e-73	16
Rsad2	2.5e-76	1.51168	0.605	0.106	6.14e-72	16
Gclm	3.63e-74	1.7509	0.899	0.315	8.92e-70	16
Knl1	1.11e-70	1.08983	0.303	0.029	2.73e-66	16
Tmcc2	1.23e-70	1.62957	0.471	0.069	3.04e-66	16
Tspan33	2.17e-69	1.48594	0.521	0.089	5.34e-65	16
2023-03-02	3.32e-68	1.48714	0.916	0.382	8.16e-64	16
Gpx1	7.47e-68	2.78101	0.975	0.753	1.84e-63	16
Mkrn1	1.79e-67	2.74513	0.958	0.526	4.39e-63	16
Glrx5	5.32e-66	2.30307	0.916	0.435	1.31e-61	16
Lockd	2.35e-62	1.25262	0.403	0.057	5.78e-58	16
Epb41	1.07e-60	1.79869	0.941	0.451	2.62e-56	16
Blvrb	1.58e-59	2.61245	0.924	0.495	3.89e-55	16
Prdx2	3.27e-57	3.10662	0.941	0.667	8.04e-53	16
Nt5c3	4.65e-57	1.25893	0.765	0.234	1.14e-52	16
Hist1h2bj	3.78e-55	1.16676	0.261	0.027	9.28e-51	16
Hist1h2ae	1.56e-53	1.93233	0.277	0.032	3.84e-49	16
Hist2h2bb	2.24e-52	1.54505	0.269	0.031	5.5e-48	16
Rad23a	3.52e-51	1.76027	0.832	0.386	8.66e-47	16
Hmbs	5.47e-44	2.36609	0.555	0.161	1.35e-39	16
Prc1	2.52e-42	1.37385	0.286	0.042	6.2e-38	16
Tent5c	7.88e-42	1.19599	0.899	0.437	1.94e-37	16
Urod	3.78e-41	1.35452	0.571	0.178	9.28e-37	16
Rnf10	1.08e-40	1.15744	0.866	0.467	2.66e-36	16
Diaph3	3.49e-38	1.37745	0.412	0.092	8.58e-34	16
Hist1h1d	1.55e-35	1.92104	0.328	0.063	3.81e-31	16
Tfrc	6.1e-35	1.83808	0.504	0.156	1.5e-30	16
Abcb10	1.38e-31	1.3205	0.395	0.104	3.4e-27	16
Ctse	1.95e-31	1.91886	0.571	0.213	4.8e-27	16
1810058I24Rik	3.13e-31	1.17986	0.882	0.641	7.69e-27	16
2023-03-03	2.26e-29	1.78557	0.555	0.194	5.55e-25	16
Ppp1r15a	6.31e-29	1.13758	0.487	0.162	1.55e-24	16
Top2a	1.49e-28	1.70102	0.328	0.075	3.67e-24	16
Cdk1	2.42e-27	1.16781	0.286	0.061	5.96e-23	16
Ranbp10	8.73e-23	1.22335	0.538	0.237	2.15e-18	16
Mgst3	2.33e-22	1.83132	0.521	0.226	5.73e-18	16
Alad	1.25e-20	1.3597	0.353	0.115	3.08e-16	16
Ubac1	1.34e-19	1.48388	0.471	0.21	3.29e-15	16
Hist1h3e	2.31e-18	1.3684	0.269	0.073	5.67e-14	16
Mki67	5.13e-18	2.08025	0.353	0.125	1.26e-13	16
H3f3a	2.77e-16	1.46389	0.975	0.924	6.8e-12	16
Cpox	4.69e-16	1.49117	0.437	0.196	1.15e-11	16
Hist2h2ac	2.54e-15	1.92651	0.294	0.099	6.24e-11	16
Atpif1	1.67e-12	1.64099	0.882	0.716	4.1e-08	16
Gch1	2.45e-11	1.11988	0.429	0.231	6.02e-07	16
Cks2	8.38e-10	1.28524	0.336	0.167	2.06e-05	16
Specc1	1.7e-09	1.21188	0.672	0.484	4.19e-05	16
Ube2s	2.64e-08	1.69487	0.58	0.492	0.000649783	16
Hist1h1c	3.38e-07	1.87277	0.437	0.309	0.00831052	16
Hist1h1e	6.04e-07	2.94531	0.454	0.346	0.0148408	16
H2afx	5.53e-05	1.37307	0.294	0.193	1	16
Isg15	0.000548738	1.20186	0.479	0.359	1	16
Tubb4b	0.00199194	1.41766	0.37	0.333	1	16

## Sheet: DEG_OL_ KO vs WT
Supp Table 2. Differentially expressed genes (DEG) in oligodendrocyte lineage cells of FBLN2 deficient mice vs. WT.
Gene	p_val	avg_log2FC	pct.1	pct.2	p_val_adj
Hbb-bs	0.141781	0.822275	0.108	0.087	1
Cryab	8.99e-61	0.715289	0.977	0.813	2.21e-56
Ptgds	4.47e-17	0.671429	0.767	0.607	1.1e-12
Ckb	5.55e-36	0.610143	0.946	0.726	1.36e-31
Qdpr	9.62e-25	0.589165	0.919	0.75	2.37e-20
Lsamp	1.22e-08	0.578987	0.369	0.248	0.000300974
Magi1	4e-51	0.554251	0.842	0.596	9.85e-47
Opalin	1.07e-12	0.520383	0.593	0.452	2.64e-08
Sec11c	3.62e-50	0.512233	0.975	0.826	8.9e-46
Ywhaq	2.07e-39	0.510121	0.954	0.769	5.08e-35
Hsp90aa1	8.85e-44	0.50555	0.968	0.788	2.18e-39
Ap2a1	9.54e-35	0.504285	0.895	0.665	2.35e-30
Glul	7.4e-22	0.492376	0.934	0.776	1.82e-17
Syt11	3.45e-39	0.489043	0.934	0.754	8.49e-35
Lhfpl3	0.00880764	0.487784	0.222	0.172	1
Stmn4	9.54e-41	0.485941	0.944	0.759	2.34e-36
Ccp110	1.24e-26	0.484185	0.73	0.513	3.05e-22
Clmn	1.39e-28	0.48107	0.743	0.517	3.41e-24
Pdlim2	7.86e-25	0.480849	0.913	0.74	1.93e-20
Prickle1	3.41e-18	0.479474	0.563	0.383	8.37e-14
2023-09-04	4.15e-31	0.474632	0.924	0.761	1.02e-26
Tmod1	1.15e-31	0.474176	0.731	0.513	2.83e-27
Hdac11	1.13e-54	0.470948	0.761	0.467	2.77e-50
Csrp1	6.02e-27	0.464524	0.916	0.711	1.48e-22
Pllp	1.2e-36	0.463929	0.929	0.736	2.95e-32
Dnajb2	9.41e-36	0.461924	0.871	0.672	2.31e-31
Olig1	9.73e-27	0.460982	0.843	0.62	2.39e-22
Robo1	3.41e-15	0.458316	0.699	0.528	8.39e-11
Ptn	2.03e-20	0.457446	0.836	0.642	4.99e-16
Fez1	1.35e-39	0.451642	0.956	0.784	3.33e-35
Stmn1	1.82e-30	0.443713	0.956	0.805	4.49e-26
Gpm6b	1.38e-34	0.443256	0.97	0.809	3.4e-30
Gng11	2.11e-25	0.442614	0.903	0.734	5.19e-21
Ttll7	6.88e-29	0.440247	0.915	0.729	1.69e-24
S100b	1.03e-06	0.439762	0.675	0.573	0.0252779
Magi2	7.78e-24	0.439522	0.91	0.772	1.91e-19
Vmp1	1.95e-29	0.439372	0.913	0.722	4.79e-25
Kirrel3	1.03e-08	0.437938	0.401	0.277	0.00025307
Phyhipl	6.12e-32	0.43244	0.899	0.698	1.51e-27
C030029H02Rik	1.58e-19	0.432256	0.481	0.29	3.88e-15
Rnf7	9.66e-29	0.425258	0.95	0.752	2.38e-24
Daam1	4.33e-32	0.423574	0.866	0.663	1.06e-27
Gamt	6.74e-22	0.417564	0.742	0.553	1.66e-17
Plp1	3.01e-31	0.414554	0.988	0.975	7.41e-27
Car14	1.53e-30	0.414155	0.815	0.606	3.76e-26
Hist3h2ba	1.91e-30	0.412658	0.572	0.336	4.69e-26
Sox2ot	9.47e-29	0.406874	0.927	0.744	2.33e-24
Rnf13	1.69e-36	0.404045	0.927	0.755	4.16e-32
Pex5l	9.35e-18	0.396184	0.918	0.762	2.3e-13
Epn2	8.51e-32	0.39482	0.896	0.692	2.09e-27
Gatm	2.82e-34	0.392722	0.961	0.824	6.93e-30
Pcdh7	2.24e-06	0.392102	0.226	0.147	0.0550002
Pls1	1.23e-24	0.388475	0.808	0.631	3.02e-20
Cd81	1.5e-24	0.388053	0.956	0.776	3.68e-20
Slain1	4.33e-31	0.387978	0.909	0.705	1.06e-26
Il33	7.17e-09	0.387959	0.663	0.549	0.000176369
Tspan2	3.43e-17	0.386826	0.907	0.696	8.44e-13
Plekhh1	1.82e-29	0.384024	0.866	0.685	4.47e-25
Gjc3	5.43e-24	0.376813	0.885	0.685	1.33e-19
Dcaf17	2.3e-22	0.370338	0.714	0.502	5.64e-18
Slc48a1	7.73e-27	0.368417	0.906	0.712	1.9e-22
Serpinb1a	3.6e-18	0.367826	0.71	0.549	8.86e-14
Fam13c	1.44e-24	0.366472	0.78	0.592	3.53e-20
Ano4	1.45e-18	0.366163	0.766	0.577	3.56e-14
Fgfr2	3.48e-23	0.363922	0.905	0.734	8.56e-19
Cspg5	3.18e-06	0.363137	0.204	0.127	0.0782925
Efnb3	1.05e-25	0.361622	0.886	0.692	2.57e-21
Hcn2	1.91e-12	0.360472	0.878	0.712	4.69e-08
Tuba1a	1.08e-10	0.357089	0.954	0.786	2.67e-06
Tnfaip6	2.58e-21	0.356785	0.827	0.663	6.35e-17
Tmem151a	2.22e-26	0.356016	0.887	0.697	5.46e-22
Ugt8a	9.18e-21	0.354983	0.936	0.763	2.26e-16
Srgap1	7.61e-15	0.352277	0.561	0.411	1.87e-10
Sort1	4.2e-28	0.35164	0.867	0.689	1.03e-23
Luzp2	2.7e-13	0.351468	0.488	0.335	6.65e-09
Adgrl3	1.71e-12	0.351126	0.527	0.376	4.2e-08
Jund	2.86e-24	0.351068	0.929	0.746	7.03e-20
Dip2a	1.93e-24	0.349798	0.864	0.686	4.75e-20
Grm3	1.14e-14	0.348214	0.692	0.508	2.8e-10
Desi1	1.14e-24	0.347101	0.863	0.663	2.81e-20
Npas3	1.84e-17	0.344933	0.828	0.629	4.53e-13
Aplp1	8.83e-30	0.344181	0.971	0.852	2.17e-25
Pak1	1.75e-20	0.343813	0.905	0.711	4.31e-16
Eid1	7.78e-27	0.343447	0.928	0.729	1.91e-22
Cmtm5	6.01e-24	0.343193	0.923	0.728	1.48e-19
Prkacb	4.09e-25	0.340853	0.876	0.682	1e-20
App	1.16e-26	0.340402	0.965	0.864	2.86e-22
Opcml	3.35e-10	0.339273	0.426	0.295	8.24e-06
Phlpp1	1.05e-18	0.337586	0.911	0.755	2.59e-14
Gpx4	2.57e-13	0.336957	0.968	0.849	6.31e-09
Phldb1	2.25e-23	0.336083	0.882	0.686	5.53e-19
Dpyd	8.94e-15	0.334971	0.517	0.343	2.2e-10
Dscam	1.69e-09	0.332367	0.186	0.089	4.14e-05
Camk1d	1.73e-34	0.331877	0.981	0.899	4.26e-30
Gde1	9.28e-27	0.328571	0.888	0.674	2.28e-22
Grb14	5.54e-17	0.327384	0.898	0.708	1.36e-12
Cnp	1.39e-19	0.326899	0.968	0.833	3.42e-15
Lrrc4c	1.69e-12	0.326634	0.856	0.687	4.15e-08
Lpar1	4.73e-21	0.325614	0.832	0.627	1.16e-16
Ppp1r14a	2.11e-14	0.325205	0.938	0.772	5.18e-10
Bnip3l	6.82e-21	0.32514	0.933	0.758	1.68e-16
Aspa	6.09e-19	0.324953	0.892	0.728	1.5e-14
Gprc5b	3.92e-25	0.324663	0.822	0.625	9.64e-21
Glod4	3.12e-26	0.324112	0.848	0.654	7.67e-22
Aig1	5.83e-24	0.322387	0.894	0.69	1.43e-19
Nlgn1	1e-08	0.320568	0.353	0.231	0.000245842
Slc12a2	8.59e-19	0.318203	0.918	0.762	2.11e-14
Prkn	2.54e-17	0.317889	0.823	0.639	6.25e-13
Gab1	1.12e-21	0.317844	0.895	0.704	2.76e-17
Slc25a4	2.69e-25	0.316308	0.944	0.752	6.62e-21
Mapt	8.57e-17	0.316306	0.93	0.744	2.11e-12
Bin1	1.21e-16	0.316002	0.923	0.739	2.98e-12
A230001M10Rik	1.96e-17	0.315619	0.581	0.383	4.82e-13
Elavl3	4.05e-20	0.315382	0.911	0.721	9.95e-16
Clasp2	1.01e-24	0.312857	0.911	0.726	2.48e-20
Omg	7.25e-24	0.312098	0.724	0.505	1.78e-19
Lap3	2.02e-19	0.311787	0.888	0.71	4.97e-15
Creb5	5.35e-18	0.311482	0.797	0.62	1.32e-13
Gstm7	1.8e-21	0.31109	0.775	0.566	4.42e-17
Josd2	4.04e-21	0.310995	0.928	0.733	9.94e-17
Erbb4	3.16e-13	0.310972	0.734	0.564	7.78e-09
Dcc	4e-12	0.309211	0.648	0.481	9.83e-08
Jph4	5.28e-19	0.308199	0.371	0.199	1.3e-14
Gnai1	2.47e-18	0.307714	0.881	0.703	6.07e-14
Acsl3	1.72e-15	0.307201	0.665	0.498	4.22e-11
Mdga2	1.07e-14	0.306282	0.888	0.704	2.63e-10
Nedd4	2.9e-23	0.303808	0.891	0.687	7.12e-19
Abca2	9.19e-21	0.302259	0.894	0.711	2.26e-16
Trim59	6.57e-23	0.302188	0.84	0.639	1.61e-18
Nap1l5	9.36e-20	0.30155	0.828	0.627	2.3e-15
1700047M11Rik	4.07e-24	0.300554	0.779	0.577	1e-19
Rhob	1.12e-16	0.300052	0.903	0.73	2.75e-12
Ptprd	7.18e-15	0.299865	0.912	0.776	1.77e-10
Dip2b	2.02e-18	0.298253	0.9	0.716	4.97e-14
5031439G07Rik	2.89e-21	0.298236	0.867	0.68	7.1e-17
Cfl2	6.61e-21	0.298069	0.914	0.708	1.62e-16
Tspyl4	3.65e-24	0.297516	0.813	0.611	8.97e-20
Smarcd1	1.64e-28	0.297387	0.83	0.603	4.03e-24
Aplp2	2.17e-19	0.296376	0.931	0.759	5.33e-15
Pde8a	3.25e-17	0.29593	0.831	0.664	7.98e-13
St6gal1	3.58e-18	0.295866	0.813	0.625	8.8e-14
Pafah1b1	4.24e-21	0.294077	0.943	0.768	1.04e-16
Enpp2	8.37e-19	0.293652	0.941	0.777	2.06e-14
Nkain2	4.28e-14	0.292871	0.899	0.841	1.05e-09
Specc1	1.9e-25	0.292675	0.797	0.592	4.67e-21
Npb	1.73e-05	0.292312	0.156	0.093	0.425991
Tspan3	9.1e-23	0.292249	0.837	0.639	2.24e-18
1500004A13Rik	1.57e-21	0.292229	0.792	0.607	3.87e-17
Cdkn1c	3.13e-06	0.292059	0.364	0.277	0.0770165
Snx15	1.65e-29	0.291867	0.789	0.586	4.06e-25
Hsp90ab1	2.67e-20	0.290974	0.971	0.887	6.57e-16
Fnta	3.15e-23	0.290868	0.769	0.57	7.74e-19
Trp53bp2	8.68e-25	0.290556	0.743	0.517	2.13e-20
Eml2	4.01e-20	0.290447	0.814	0.639	9.85e-16
Gabbr1	2.34e-22	0.290025	0.834	0.633	5.76e-18
Efhd1	1.03e-21	0.288611	0.756	0.568	2.52e-17
4930402H24Rik	1.71e-20	0.288184	0.878	0.696	4.21e-16
Hist1h2bc	1.88e-14	0.287084	0.913	0.733	4.63e-10
Hist1h1e	1.83e-28	0.286971	0.569	0.339	4.49e-24
Olig2	1.05e-15	0.286804	0.572	0.405	2.57e-11
D1Ertd622e	7.7e-24	0.286167	0.707	0.502	1.89e-19
Traf5	1.18e-20	0.28573	0.578	0.371	2.91e-16
Ppp2ca	1.7e-19	0.285495	0.877	0.678	4.19e-15
Cntn1	0.00182481	0.284571	0.267	0.206	1
Ktn1	1.53e-19	0.283753	0.928	0.741	3.76e-15
Fnbp1	1.52e-19	0.28285	0.909	0.779	3.73e-15
Gna12	3.84e-22	0.282777	0.881	0.718	9.45e-18
Cpox	1.27e-15	0.282746	0.856	0.664	3.13e-11
Trim2	2.58e-18	0.281893	0.903	0.723	6.35e-14
Tppp	1.11e-17	0.280882	0.85	0.665	2.72e-13
mt-Cytb	3.65e-16	0.280321	0.991	0.931	8.96e-12
Prkcz	2.98e-23	0.2795	0.834	0.64	7.33e-19
Mbp	7.26e-15	0.279428	0.97	0.893	1.79e-10
Pigz	6.2e-22	0.27937	0.709	0.509	1.52e-17
A330049N07Rik	3.17e-13	0.279234	0.682	0.516	7.79e-09
Tubb4a	2.43e-12	0.27904	0.947	0.769	5.98e-08
Gpr158	1.16e-13	0.278952	0.261	0.127	2.86e-09
Cox7c	4.91e-21	0.278787	0.952	0.773	1.21e-16
Rhou	1.09e-15	0.2766	0.856	0.678	2.68e-11
Mog	1.26e-14	0.275914	0.919	0.781	3.1e-10
Ss18l2	1.22e-17	0.275167	0.806	0.589	3e-13
Faim2	2.45e-24	0.274242	0.704	0.499	6.01e-20
Ttyh2	8.97e-20	0.274086	0.818	0.636	2.21e-15
Mgst3	3.81e-05	0.273614	0.499	0.415	0.937867
Gpr37	6.98e-16	0.273365	0.869	0.696	1.72e-11
A330015K06Rik	3.89e-13	0.273276	0.721	0.557	9.57e-09
Grm7	3.55e-07	0.272376	0.448	0.336	0.00871897
Ccdc88a	1.48e-18	0.271728	0.907	0.718	3.64e-14
Tmem88b	7.59e-15	0.271543	0.903	0.721	1.87e-10
S100a1	6.16e-17	0.270223	0.911	0.757	1.52e-12
Cttnbp2	9.62e-17	0.270161	0.717	0.537	2.37e-12
Hist1h4h	8.16e-21	0.26902	0.469	0.275	2.01e-16
Selenok	5.22e-17	0.26769	0.945	0.773	1.28e-12
Pgp	2.19e-20	0.267599	0.836	0.624	5.38e-16
Map6d1	9.32e-25	0.267504	0.681	0.469	2.29e-20
Dpysl2	2.31e-16	0.26685	0.925	0.751	5.68e-12
Shtn1	3.59e-19	0.266389	0.827	0.649	8.82e-15
Gjb1	8.01e-20	0.266385	0.859	0.682	1.97e-15
Hebp1	6.43e-16	0.266229	0.476	0.315	1.58e-11
Gm19500	7.39e-21	0.265605	0.784	0.609	1.82e-16
Pura	3.33e-22	0.265388	0.871	0.66	8.18e-18
Kif1b	1.21e-16	0.264852	0.948	0.812	2.98e-12
Ndufb10	5.26e-20	0.264791	0.896	0.694	1.29e-15
Wscd1	3.17e-19	0.264082	0.895	0.687	7.79e-15
Mapre2	6.63e-13	0.264047	0.754	0.593	1.63e-08
Myo6	8.71e-21	0.263746	0.901	0.7	2.14e-16
Spred1	1.79e-17	0.26346	0.731	0.556	4.4e-13
Dync1li2	5.12e-27	0.262977	0.819	0.61	1.26e-22
Cobll1	2.75e-18	0.262684	0.763	0.581	6.76e-14
Tle5	5.9e-18	0.262538	0.887	0.687	1.45e-13
Gria4	6.01e-07	0.262415	0.513	0.402	0.0147743
Ddrgk1	1.68e-22	0.262329	0.901	0.694	4.12e-18
Tmeff1	6.41e-16	0.262284	0.866	0.682	1.58e-11
Mal	1.13e-06	0.261635	0.943	0.844	0.0277916
Dnajc6	2.16e-17	0.261383	0.65	0.462	5.32e-13
Ncam1	6.37e-13	0.260995	0.928	0.766	1.57e-08
Sirt2	1.29e-12	0.26077	0.958	0.79	3.18e-08
Metrn	4.63e-20	0.260047	0.745	0.541	1.14e-15
Slc38a2	9.15e-10	0.259725	0.873	0.701	2.25e-05
Eif1b	6.79e-15	0.259259	0.837	0.647	1.67e-10
Arl2	2.61e-22	0.259008	0.873	0.683	6.41e-18
Bcas1	1.49e-18	0.258905	0.914	0.73	3.66e-14
Spg20	1.39e-22	0.258654	0.821	0.618	3.43e-18
Ypel2	2.34e-18	0.258346	0.858	0.682	5.76e-14
Tenm2	2.3e-10	0.257203	0.451	0.311	5.67e-06
Usp31	4.5e-15	0.256482	0.82	0.663	1.11e-10
Fam174a	1.05e-23	0.256376	0.792	0.593	2.59e-19
Tubb2b	0.00493097	0.256346	0.218	0.176	1
Spock3	1.04e-13	0.255613	0.723	0.577	2.55e-09
Cdc37l1	4.47e-15	0.255192	0.931	0.747	1.1e-10
Map7	9.32e-12	0.255161	0.898	0.732	2.29e-07
Nipa1	8.18e-20	0.255031	0.844	0.649	2.01e-15
Arrdc3	2.27e-17	0.254624	0.805	0.625	5.57e-13
Thra	1.29e-13	0.254473	0.897	0.704	3.17e-09
Padi2	1.48e-14	0.254423	0.607	0.447	3.64e-10
Mpzl1	6.57e-18	0.253615	0.709	0.499	1.62e-13
Evi2a	3.46e-16	0.253605	0.88	0.693	8.5e-12
Mpp5	1.36e-18	0.253028	0.833	0.631	3.34e-14
Add1	6.37e-16	0.252955	0.881	0.701	1.57e-11
Itch	3.2e-22	0.252272	0.867	0.669	7.87e-18
Kcnma1	2.9e-09	0.252034	0.402	0.277	7.14e-05
Epb41l3	3.52e-15	0.250851	0.88	0.701	8.66e-11
Unc5b	1.7e-17	0.250072	0.717	0.535	4.18e-13
Fndc3b	0.276559	-0.250338	0.311	0.318	1
Mapk14	0.14022	-0.251094	0.393	0.349	1
Rhoj	0.867418	-0.25302	0.602	0.528	1
Hif1a	0.00119865	-0.253482	0.633	0.527	1
Diaph1	0.316904	-0.255006	0.268	0.239	1
Rpl35a	0.974016	-0.255916	0.956	0.876	1
Tubb3	0.148	-0.257935	0.73	0.633	1
Ninj2	0.0010101	-0.258005	0.532	0.562	1
Zfand4	0.0031503	-0.259014	0.374	0.397	1
Eef1b2	0.389942	-0.259018	0.907	0.798	1
Ifngr2	0.869236	-0.259339	0.125	0.119	1
Ccz1	0.0683397	-0.259498	0.585	0.491	1
Rps23	0.338705	-0.259984	0.97	0.911	1
Rpl22	0.603483	-0.260544	0.888	0.808	1
Ighm	0.707274	-0.262581	0.11	0.101	1
Susd6	0.518431	-0.262937	0.504	0.461	1
Pnp	0.237731	-0.263029	0.266	0.231	1
Rpl27	0.525574	-0.264961	0.935	0.86	1
Slmap	0.954538	-0.265018	0.536	0.497	1
Rplp2	0.936731	-0.265644	0.942	0.848	1
Rpl37	0.512992	-0.266449	0.948	0.858	1
Cox7a2l	0.00526419	-0.266596	0.782	0.667	1
Psme2	0.0573461	-0.266906	0.554	0.539	1
Pde4d	0.875997	-0.26712	0.257	0.248	1
Rps5	0.888235	-0.267557	0.952	0.863	1
Msra	0.786597	-0.267754	0.297	0.292	1
Rpl37a	0.455116	-0.268073	0.943	0.853	1
Aff1	0.831772	-0.270653	0.356	0.337	1
Ptpn12	0.638515	-0.271019	0.373	0.351	1
Gnaq	0.288907	-0.27113	0.865	0.754	1
Ptbp3	0.459521	-0.272437	0.513	0.465	1
Rpl13a	0.241761	-0.272856	0.96	0.881	1
Cd63	0.0155924	-0.273088	0.923	0.834	1
Man2b1	0.44054	-0.273249	0.288	0.264	1
Rpl36a	0.00511687	-0.274683	0.834	0.71	1
Calr	0.436118	-0.274775	0.876	0.787	1
Bst2	0.00145675	-0.279713	0.519	0.562	1
Crlf2	0.440221	-0.279754	0.107	0.115	1
Tpm3	0.531799	-0.280614	0.822	0.721	1
Rpl23a	0.125672	-0.284049	0.872	0.754	1
Vps54	0.560646	-0.285596	0.435	0.407	1
Tgfbr1	0.0544653	-0.285768	0.309	0.257	1
9330111N05Rik	0.563956	-0.286273	0.165	0.152	1
Kdm7a	0.00336015	-0.286631	0.356	0.286	1
Prkcb	0.00655873	-0.286952	0.635	0.541	1
Psmb10	0.0183109	-0.286999	0.421	0.451	1
Atox1	0.0459593	-0.287338	0.759	0.657	1
Rps13	0.301498	-0.288154	0.952	0.889	1
Psmb8	7.85e-07	-0.288332	0.528	0.593	0.0192893
Nedd9	0.110757	-0.289338	0.158	0.13	1
Gbp2	7.51e-05	-0.291044	0.151	0.216	1
Hnrnpf	0.0289403	-0.291214	0.853	0.715	1
Gm47283	0.00590327	-0.291989	0.445	0.451	1
Rpl13	0.000474577	-0.293463	0.975	0.943	1
Rpl15	0.201659	-0.29497	0.951	0.874	1
Sod2	0.00318602	-0.296884	0.65	0.549	1
Rpl38	0.674156	-0.297922	0.926	0.835	1
Pabpc1	0.000126868	-0.299041	0.725	0.581	1
Ctsl	0.563541	-0.300072	0.722	0.657	1
Svil	0.0131005	-0.30046	0.159	0.115	1
Rpl27a	0.0380485	-0.303914	0.965	0.928	1
Anxa2	0.397515	-0.304004	0.185	0.194	1
Rpl26	0.0390873	-0.305897	0.958	0.898	1
Rpl11	0.0358063	-0.308166	0.963	0.905	1
Crip1	0.219234	-0.308557	0.192	0.213	1
Lrrfip1	0.415104	-0.309336	0.11	0.097	1
Gm2a	0.00574542	-0.310628	0.417	0.347	1
Atp6v0c	0.396918	-0.315224	0.929	0.842	1
Fndc3a	0.0919074	-0.316321	0.567	0.48	1
Rpl34	0.886709	-0.317323	0.946	0.873	1
mt-Nd6	0.311977	-0.317841	0.53	0.47	1
Rrbp1	0.0064189	-0.318013	0.884	0.784	1
Celf2	0.198614	-0.318811	0.212	0.181	1
Hexa	0.0542014	-0.319021	0.531	0.455	1
Rbm3	0.0316477	-0.322807	0.669	0.613	1
Ppm1h	0.033534	-0.323921	0.31	0.256	1
Pag1	0.0654517	-0.324006	0.318	0.271	1
Eno1	0.885637	-0.324792	0.355	0.331	1
Baz1a	0.00236324	-0.325808	0.082	0.12	1
Zfhx3	0.400286	-0.326323	0.41	0.365	1
Rap1b	0.255632	-0.326933	0.635	0.559	1
Gm26917	0.336436	-0.326968	0.384	0.346	1
Rbms1	0.301639	-0.327294	0.321	0.293	1
Maml3	0.07704	-0.330859	0.392	0.416	1
Rel	0.528252	-0.331256	0.119	0.126	1
Abi1	0.835823	-0.331307	0.573	0.531	1
Snx10	0.00150486	-0.331507	0.588	0.58	1
Rassf3	0.0721833	-0.333213	0.135	0.105	1
Rpl5	0.891199	-0.333298	0.926	0.813	1
Rnpep	0.200434	-0.333971	0.445	0.45	1
Rpl17	0.620126	-0.334451	0.95	0.88	1
Arpc2	0.0239804	-0.340226	0.784	0.668	1
Tapbp	0.0213116	-0.341466	0.483	0.481	1
Shisa5	0.000515308	-0.342196	0.304	0.365	1
Rpl41	0.127284	-0.344062	0.961	0.906	1
Lgals3bp	0.00020107	-0.34459	0.215	0.278	1
Rps3	0.238347	-0.346612	0.95	0.899	1
Mcl1	0.344813	-0.346615	0.736	0.646	1
Soat1	0.630705	-0.350479	0.256	0.238	1
Pgam1	0.195089	-0.351275	0.75	0.649	1
Cx3cr1	0.794808	-0.351821	0.12	0.12	1
Sh3bgrl3	0.0130963	-0.354695	0.903	0.815	1
Msn	0.60053	-0.355001	0.562	0.516	1
Rps29	0.0223446	-0.357085	0.956	0.907	1
Rps27	0.321587	-0.358662	0.908	0.82	1
Actr3	0.0112294	-0.359907	0.733	0.639	1
Ptpn1	0.252697	-0.360697	0.466	0.42	1
Unc93b1	0.627804	-0.363574	0.253	0.232	1
Rpl18a	0.0332807	-0.363647	0.954	0.906	1
Ccnd3	0.134758	-0.364257	0.316	0.271	1
Rps7	0.0305802	-0.364298	0.952	0.898	1
Abca1	0.0108219	-0.364777	0.582	0.481	1
Trf	0.000470223	-0.365184	0.973	0.968	1
Fkbp5	0.000792012	-0.367385	0.432	0.441	1
Ptprj	0.519983	-0.369941	0.203	0.181	1
Rps12	0.015363	-0.372033	0.952	0.892	1
Ninj1	0.125717	-0.374491	0.104	0.122	1
Msrb1	0.000229015	-0.374968	0.833	0.761	1
Rps14	0.00248795	-0.377128	0.958	0.907	1
Fos	0.103633	-0.379165	0.34	0.361	1
Etv6	0.307695	-0.380301	0.428	0.429	1
Hmgb2	0.26864	-0.381597	0.163	0.138	1
Klk8	0.0442428	-0.38315	0.223	0.252	1
Rpl35	0.703417	-0.384787	0.692	0.625	1
Rpl10a	0.225163	-0.388163	0.832	0.74	1
Rps15a	0.0383758	-0.392387	0.952	0.888	1
Junb	0.0979009	-0.393737	0.208	0.228	1
Rbpj	0.800565	-0.394088	0.524	0.481	1
Rpl39	0.855401	-0.395752	0.922	0.855	1
Myof	0.0019402	-0.397813	0.133	0.174	1
Creg1	0.954837	-0.402168	0.373	0.353	1
Sgk1	0.776819	-0.403347	0.842	0.7	1
B2m	4.21e-17	-0.404005	0.973	0.946	1.04e-12
Rps11	0.00228106	-0.405682	0.943	0.882	1
Pfn1	0.33565	-0.406527	0.898	0.808	1
Tagln2	0.0152384	-0.40713	0.183	0.219	1
Rps9	0.000115621	-0.40812	0.957	0.907	1
Fabp5	7.81e-05	-0.411431	0.968	0.949	1
Pkm	0.213699	-0.412734	0.78	0.675	1
Aprt	0.00172908	-0.413311	0.18	0.23	1
Akap13	0.0548604	-0.41581	0.189	0.213	1
S100a4	1.41e-07	-0.416226	0.055	0.113	0.00346911
Rplp0	8.95e-05	-0.41668	0.946	0.876	1
Rps20	0.0116639	-0.417342	0.954	0.893	1
Fam49b	0.0457144	-0.419726	0.771	0.669	1
Ptpn18	0.0157401	-0.420594	0.078	0.105	1
Tmsb4x	7.73e-12	-0.42147	0.992	0.993	1.9e-07
Syngr1	0.063174	-0.423289	0.225	0.252	1
Ifitm3	0.000167703	-0.424427	0.096	0.144	1
H2-T23	8.38e-12	-0.424669	0.495	0.606	2.06e-07
Tpt1	1.26e-14	-0.424734	0.987	0.983	3.09e-10
Ccdc152	0.210536	-0.43082	0.118	0.133	1
Rps18	0.0371701	-0.433404	0.945	0.893	1
Fau	0.000639535	-0.434005	0.968	0.934	1
Ldha	0.083463	-0.435422	0.169	0.194	1
Nfkbia	0.0148438	-0.436633	0.422	0.432	1
Rpl23	7.6e-06	-0.436637	0.968	0.942	0.186758
Rpl32	0.00986224	-0.440734	0.954	0.893	1
Plin2	0.75545	-0.447194	0.152	0.149	1
Rps4x	0.0315678	-0.450072	0.936	0.873	1
Arpc1b	0.00759366	-0.467607	0.734	0.68	1
Rpl10	0.000560179	-0.469084	0.909	0.838	1
Lpp	0.000315683	-0.472498	0.072	0.113	1
Sirpa	0.0600074	-0.474102	0.081	0.1	1
Syne1	0.791327	-0.476096	0.28	0.263	1
Ucp2	0.0204125	-0.476424	0.082	0.108	1
Rps24	3.76e-05	-0.481255	0.968	0.945	0.925165
Sdcbp	0.584676	-0.482544	0.522	0.469	1
Gsr	0.679304	-0.483649	0.56	0.503	1
Rack1	0.0959127	-0.486379	0.904	0.797	1
Arpc3	0.741587	-0.490322	0.766	0.682	1
Rps19	0.441645	-0.493056	0.922	0.86	1
Ostf1	0.972491	-0.497846	0.47	0.441	1
Aldoc	0.0757905	-0.498446	0.494	0.484	1
H2-Q7	0.00107996	-0.499984	0.333	0.379	1
Rps16	0.00406104	-0.507302	0.954	0.9	1
Trps1	0.456701	-0.509572	0.711	0.645	1
AU020206	0.00325588	-0.510648	0.104	0.14	1
Rps28	0.961467	-0.510834	0.889	0.797	1
Rpl12	0.138571	-0.514637	0.904	0.835	1
Diaph2	0.982121	-0.515453	0.626	0.573	1
Cstb	0.0944822	-0.517078	0.81	0.733	1
Efhd2	0.373795	-0.517245	0.217	0.221	1
S100a10	2.69e-05	-0.520772	0.147	0.206	0.661108
Tex14	0.00496696	-0.529511	0.126	0.163	1
Trem2	0.00742407	-0.533715	0.112	0.144	1
Lyst	0.390648	-0.546234	0.42	0.38	1
Emp3	0.000291985	-0.549771	0.102	0.148	1
H2-K1	7.5e-12	-0.552607	0.892	0.846	1.84e-07
S100a6	0.00409901	-0.574572	0.57	0.581	1
Tpi1	0.328588	-0.581234	0.567	0.546	1
Clic1	0.0174983	-0.590178	0.111	0.138	1
Plek	0.0193173	-0.59216	0.101	0.127	1
Tspo	1.67e-05	-0.595258	0.328	0.383	0.411792
Actb	8.47e-28	-0.600802	0.983	0.974	2.08e-23
Grn	0.0059684	-0.601455	0.401	0.427	1
Lyn	0.000199183	-0.614877	0.076	0.118	1
Apod	9.31e-17	-0.616355	0.963	0.975	2.29e-12
Ccl5	0.00280841	-0.62106	0.131	0.17	1
Prdx5	0.125335	-0.622494	0.746	0.646	1
Srgn	6.4e-10	-0.624288	0.057	0.126	1.57e-05
Fxyd5	2.08e-09	-0.629153	0.065	0.136	5.12e-05
Tgfbi	0.0392803	-0.634574	0.128	0.154	1
Runx1	1.57e-05	-0.636577	0.1	0.155	0.384866
H2-Aa	2.7e-11	-0.640888	0.149	0.254	6.64e-07
Iqgap1	0.590944	-0.644171	0.308	0.299	1
Lgals1	4.66e-08	-0.656495	0.073	0.138	0.00114507
Cotl1	0.0849932	-0.663102	0.244	0.256	1
Myh9	0.0136509	-0.672738	0.414	0.438	1
Pycard	0.0156633	-0.677233	0.117	0.147	1
Tmsb10	8.95e-05	-0.6818	0.501	0.523	1
Cmss1	0.581607	-0.68255	0.998	0.994	1
Gpx1	7.06e-06	-0.68645	0.356	0.419	0.17354
Btg1	0.0661799	-0.6995	0.209	0.231	1
Ctsh	1.78e-09	-0.704152	0.078	0.154	4.39e-05
H2-Eb1	4.71e-06	-0.70556	0.142	0.207	0.115683
Fyb	2.45e-06	-0.709886	0.107	0.169	0.0602428
Txn1	2.91e-06	-0.712968	0.757	0.73	0.0715456
Capg	1.03e-08	-0.715823	0.047	0.105	0.000254442
Fn1	1.26e-15	-0.718013	0.042	0.126	3.1e-11
Arhgdib	1.59e-06	-0.731616	0.064	0.116	0.0390605
Slfn2	1.27e-11	-0.747718	0.04	0.107	3.12e-07
Pla2g7	8.26e-10	-0.752539	0.041	0.101	2.03e-05
Ctsb	4.12e-12	-0.760496	0.913	0.873	1.01e-07
Laptm5	2.56e-05	-0.764352	0.087	0.137	0.630149
AY036118	0.728808	-0.779318	0.993	0.979	1
Arhgap15	0.000142093	-0.781094	0.114	0.163	1
Ctsz	0.0105433	-0.781889	0.729	0.685	1
Cd68	9.94e-09	-0.78293	0.065	0.13	0.000244501
Cebpb	9.51e-15	-0.801739	0.31	0.437	2.34e-10
Ccl6	3.13e-17	-0.820667	0.04	0.129	7.71e-13
Cers6	2.28e-11	-0.821656	0.041	0.108	5.6e-07
Vim	2.06e-11	-0.83393	0.132	0.23	5.07e-07
Arhgap24	1.53e-05	-0.84567	0.116	0.172	0.375185
Ptprc	6.86e-10	-0.84893	0.056	0.123	1.69e-05
Pid1	1.26e-05	-0.866917	0.086	0.138	0.310856
H2-Ab1	5.33e-08	-0.867942	0.208	0.292	0.00131113
Dock2	1.16e-08	-0.871611	0.08	0.149	0.000286245
Lcp1	9.21e-06	-0.893314	0.179	0.239	0.226458
S100a11	4.42e-14	-0.903861	0.068	0.16	1.09e-09
Ly6e	5.18e-09	-0.941769	0.132	0.216	0.000127376
Serpina3n	2.25e-13	-0.953875	0.726	0.748	5.54e-09
Psap	2.78e-16	-0.956785	0.941	0.927	6.83e-12
C1qc	0.000210916	-0.96055	0.166	0.217	1
Mpeg1	4.51e-11	-0.960944	0.068	0.145	1.11e-06
C1qa	0.00172582	-0.982583	0.281	0.317	1
Apoe	0.179035	-0.986999	0.977	0.949	1
Lcn2	3.72e-19	-1.00893	0.03	0.116	9.15e-15
Cd74	2.28e-12	-1.03077	0.305	0.422	5.6e-08
Bcl2a1b	1.02e-17	-1.03697	0.041	0.13	2.52e-13
Wfdc17	6.55e-17	-1.06772	0.05	0.144	1.61e-12
Ifi30	1.83e-15	-1.08606	0.08	0.181	4.5e-11
AA467197	4.85e-24	-1.09219	0.05	0.167	1.19e-19
Cd52	1.23e-14	-1.13905	0.146	0.263	3.01e-10
Lrmda	7.13e-06	-1.13937	0.474	0.497	0.175226
Ftl1	1.14e-24	-1.18645	0.974	0.971	2.81e-20
Spp1	1.98e-12	-1.19556	0.092	0.187	4.87e-08
Camp	2.61e-28	-1.20774	0.019	0.119	6.43e-24
Hp	5.63e-35	-1.25513	0.012	0.12	1.38e-30
Ifi27l2a	4.2e-16	-1.29671	0.403	0.519	1.03e-11
Ltf	3.25e-40	-1.31986	0.004	0.107	7.98e-36
C1qb	4.17e-07	-1.32812	0.266	0.336	0.0102546
Gpnmb	1.22e-29	-1.34501	0.042	0.17	3.01e-25
Fcer1g	1.5e-17	-1.38572	0.136	0.263	3.69e-13
Saa3	4.75e-25	-1.43571	0.073	0.207	1.17e-20
Arg1	3.82e-28	-1.43893	0.022	0.126	9.39e-24
Lgals3	3.05e-19	-1.46183	0.14	0.275	7.51e-15
Cybb	3.6e-36	-1.50898	0.038	0.181	8.84e-32
Retnlg	4.24e-43	-1.59627	0.01	0.134	1.04e-38
Cyba	8e-26	-1.5969	0.114	0.27	1.97e-21
Ngp	9.92e-37	-1.60477	0.015	0.131	2.44e-32
AW112010	1.3e-26	-1.65121	0.071	0.21	3.19e-22
Chil3	1.79e-23	-1.65246	0.093	0.231	4.4e-19
Tyrobp	8.85e-14	-1.71707	0.188	0.297	2.18e-09
Apoc2	1.03e-37	-1.72875	0.038	0.185	2.53e-33
Ctsd	3.35e-19	-1.78131	0.857	0.88	8.24e-15
Ctss	7.78e-17	-2.19292	0.315	0.436	1.91e-12
S100a8	1.82e-43	-2.47929	0.071	0.257	4.48e-39
S100a9	9.49e-27	-2.65601	0.105	0.25	2.33e-22
Lyz2	4.37e-35	-3.51481	0.571	0.726	1.07e-30

## Sheet: Top.OL.markers
Supp Table 3. Positive differentially expressed genes from each sub-cluster of oligodendrocyte lineage cells
gene	p_val	avg_log2FC	pct.1	pct.2	p_val_adj	cluster
Cntn3	0	1.91002	0.918	0.171	0	0
Enpp6	0	1.55104	0.992	0.282	0	0
Tspan9	7.35167e-272	1.19643	0.918	0.233	1.80756e-267	0
Aff3	1.71777e-270	1.22977	0.786	0.097	4.22348e-266	0
Selenop	1.16798e-257	1.51245	0.999	0.676	2.8717e-253	0
Sypl	3.21727e-244	1.22991	1	0.744	7.9103e-240	0
Klk6	1.12592e-237	1.81338	0.993	0.49	2.76829e-233	0
Ctnna2	2.23276e-236	1.596	0.999	0.777	5.48968e-232	0
Hopx	4.2288e-232	1.24482	0.933	0.266	1.03974e-227	0
Tppp3	3.08023e-229	1.22619	0.994	0.612	7.57337e-225	0
Map1b	5.43561e-229	1.44791	0.973	0.515	1.33645e-224	0
Mob3b	2.11379e-217	1.31394	0.888	0.326	5.19718e-213	0
Apod	3.81092e-204	1.54916	1	0.949	9.3699e-200	0
Plin3	8.07397e-199	1.14843	0.936	0.4	1.98515e-194	0
C530008M17Rik	5.35826e-195	1.18739	0.691	0.126	1.31743e-190	0
Anln	1.51912e-193	1.13874	1	0.717	3.73506e-189	0
Gsn	5.37897e-182	1.13488	1	0.792	1.32253e-177	0
Dlc1	7.96218e-174	1.66086	0.464	0.023	1.95766e-169	0
Serpina3n	2.50767e-142	1.59222	0.976	0.605	6.1656e-138	0
Gm32122	1.41804e-141	1.24391	0.427	0.034	3.48654e-137	0
Pex5l	7.27592e-250	1.75747	0.999	0.822	1.78893e-245	1
Glul	6.55421e-243	1.55671	0.992	0.847	1.61148e-238	1
C030029H02Rik	6.33104e-232	1.37993	0.871	0.242	1.55661e-227	1
Qdpr	9.28105e-215	1.43748	0.984	0.824	2.28193e-210	1
Grm3	4.66383e-213	1.61906	0.983	0.496	1.1467e-208	1
Slc38a2	1.61102e-203	1.44181	0.98	0.76	3.96102e-199	1
Spock1	2.24501e-199	1.83982	0.914	0.448	5.51982e-195	1
A230001M10Rik	1.18155e-191	1.25716	0.89	0.372	2.90509e-187	1
Ptgds	1.30081e-187	2.44484	0.97	0.619	3.1983e-183	1
Hcn2	8.6455e-184	1.33546	0.982	0.769	2.12567e-179	1
Pakap	7.21553e-177	1.31982	0.957	0.436	1.77408e-172	1
Grm7	8.31259e-174	1.96297	0.799	0.256	2.04382e-169	1
Ano4	1.02999e-164	1.23503	0.991	0.597	2.53244e-160	1
Lrrc4c	2.02835e-157	1.30095	0.984	0.735	4.9871e-153	1
Nav3	7.80883e-153	1.1446	0.838	0.281	1.91996e-148	1
2023-03-01	2.28987e-149	1.30844	0.973	0.641	5.6301e-145	1
Erbb4	8.31416e-146	1.22779	0.98	0.563	2.0442e-141	1
Npas3	2.37672e-142	1.15826	0.963	0.692	5.84364e-138	1
Dpyd	1.57507e-75	1.13759	0.681	0.38	3.87263e-71	1
Tenm2	1.30638e-65	1.12915	0.635	0.318	3.212e-61	1
Cd9	1.89193e-121	1.1131	1	0.843	4.65169e-117	2
Grik2	1.16069e-118	1.5646	1	0.83	2.85379e-114	2
Opalin	6.35562e-113	1.35469	0.972	0.479	1.56266e-108	2
Il33	3.0915e-97	1.33422	1	0.566	7.60108e-93	2
Plekha1	6.03237e-94	1.03459	0.977	0.759	1.48318e-89	2
Kirrel3	1.57044e-89	1.6488	0.782	0.292	3.86125e-85	2
Ifi47	2.38213e-87	1.16512	0.48	0.101	5.85694e-83	2
Add3	2.72826e-82	1.27147	0.99	0.785	6.70796e-78	2
Psmb8	3.00994e-75	1.44527	0.871	0.488	7.40055e-71	2
Igtp	8.21513e-75	1.22748	0.794	0.395	2.01985e-70	2
Tspan2	7.71005e-74	0.936717	0.992	0.823	1.89567e-69	2
H2-T23	7.81951e-72	1.61938	0.835	0.471	1.92258e-67	2
Gbp3	9.58585e-68	0.991622	0.66	0.272	2.35687e-63	2
Gbp2	2.80801e-62	1.7873	0.447	0.119	6.90406e-58	2
Gbp7	1.13762e-61	1.0662	0.789	0.434	2.79705e-57	2
Rhoj	9.18995e-58	0.992464	0.871	0.53	2.25953e-53	2
Stat1	9.21559e-57	0.972763	0.921	0.676	2.26584e-52	2
Gm4951	1.30964e-56	1.11256	0.683	0.306	3.22e-52	2
Irgm1	7.96397e-55	0.925955	0.835	0.497	1.9581e-50	2
Iigp1	1.67571e-50	1.44441	0.711	0.379	4.12007e-46	2
Fth1	6.08475e-84	1.67496	1	0.996	1.49606e-79	3
Tmsb4x	2.15742e-77	1.79377	0.995	0.992	5.30444e-73	3
AY036118	2.51383e-62	1.6083	0.953	0.992	6.18076e-58	3
Cdk8	8.95263e-62	1.51236	0.963	0.995	2.20118e-57	3
S100b	2.07166e-48	2.57643	0.819	0.631	5.09358e-44	3
S100a1	3.5205e-41	2.28872	0.819	0.873	8.65584e-37	3
Hopx	2.07366e-33	2.25483	0.684	0.477	5.0985e-29	3
Fabp5	1.27423e-31	1.44022	0.916	0.967	3.13294e-27	3
Apod	4.4331e-28	1.20603	0.963	0.967	1.08997e-23	3
Pdlim2	1.3363e-25	1.67852	0.791	0.871	3.28555e-21	3
Uchl1	9.77826e-23	2.23964	0.558	0.384	2.40418e-18	3
Klk6	3.92182e-20	1.19628	0.781	0.651	9.64259e-16	3
Anxa5	1.03315e-18	1.91306	0.628	0.57	2.54021e-14	3
Gas5	1.0471e-07	1.25946	0.647	0.906	0.0025745	3
S100a13	1.51618e-07	1.5255	0.614	0.847	0.00372784	3
Mgst3	1.03574e-06	1.58812	0.479	0.475	0.0254657	3
Pea15a	2.06614e-06	1.49452	0.586	0.798	0.0508002	3
Fxyd7	2.60286e-05	1.57575	0.33	0.267	0.639966	3
S100a6	0.000267272	1.77943	0.493	0.581	1	3
Ap2a1	0.000460572	1.21985	0.6	0.852	1	3
Retnlg	3.10112e-216	3.31597	0.471	0.007	7.62472e-212	4
S100a8	5.51455e-208	5.87777	0.748	0.068	1.35586e-203	4
S100a9	4.92141e-193	6.52842	0.776	0.09	1.21003e-188	4
Ngp	1.93907e-186	3.36709	0.452	0.012	4.7676e-182	4
Camp	1.26546e-145	3.17842	0.4	0.016	3.11139e-141	4
Apoc2	4.59034e-122	3.15846	0.481	0.044	1.12863e-117	4
Cybb	8.39551e-116	2.86339	0.467	0.044	2.0642e-111	4
Tyrobp	1.06102e-87	3.4464	0.667	0.179	2.60872e-83	4
Cyba	2.44816e-82	3.07199	0.567	0.122	6.01929e-78	4
AW112010	8.22282e-78	3.10589	0.467	0.078	2.02174e-73	4
Lyz2	1.56068e-74	5.23341	0.848	0.594	3.83724e-70	4
Ctss	1.37016e-73	3.97572	0.738	0.314	3.36881e-69	4
Chil3	2.12941e-71	3.20713	0.49	0.1	5.23559e-67	4
Fcer1g	4.87657e-71	2.98858	0.557	0.137	1.199e-66	4
Apoe	5.29103e-66	2.75911	0.952	0.971	1.30091e-61	4
Saa3	3.07631e-59	2.76415	0.419	0.084	7.56371e-55	4
Lgals3	7.5904e-55	2.77622	0.514	0.148	1.86625e-50	4
Ctsd	2.49666e-53	3.3657	0.829	0.866	6.13855e-49	4
C1qb	2.09558e-42	3.12329	0.576	0.26	5.15241e-38	4
C1qa	7.08028e-29	2.78539	0.519	0.271	1.74083e-24	4
Ptprz1	0	4.70509	0.968	0.013	0	5
Csmd1	0	3.87956	0.984	0.019	0	5
Nxph1	0	3.57379	0.968	0.003	0	5
Rtn1	0	3.35728	0.968	0.013	0	5
Lrrtm4	0	3.28138	0.873	0.013	0	5
Vcan	1.54206e-288	4.25014	0.968	0.023	3.79146e-284	5
Sox6	2.74442e-234	3.49542	0.952	0.032	6.74771e-230	5
Nrxn3	7.8557e-191	3.57817	0.841	0.032	1.93148e-186	5
Kcnd2	8.91688e-188	3.92243	0.857	0.034	2.19239e-183	5
Tnr	1.12616e-143	4.92601	1	0.082	2.76889e-139	5
Adarb2	1.03524e-141	3.3235	0.937	0.066	2.54535e-137	5
Marcks	1.47839e-129	3.35461	0.984	0.086	3.63493e-125	5
Mmp16	3.55035e-104	3.53485	0.952	0.108	8.72924e-100	5
Dscam	7.55925e-98	3.46353	1	0.138	1.85859e-93	5
Nrxn1	4.39609e-82	4.34577	0.968	0.161	1.08087e-77	5
Lhfpl3	5.74793e-72	5.38764	0.952	0.189	1.41324e-67	5
Cspg5	1.43167e-59	3.35061	0.857	0.166	3.52006e-55	5
Lsamp	6.07903e-58	4.5699	1	0.318	1.49465e-53	5
Nlgn1	2.49079e-57	3.77304	1	0.302	6.12411e-53	5
Opcml	3.7279e-52	4.34449	1	0.374	9.16579e-48	5
Synpr	2.36836e-120	2.81923	0.982	0.078	5.82308e-116	6
Pcdh7	2.00085e-57	1.99805	1	0.187	4.91948e-53	6
Man1a	5.42364e-57	1.93939	1	0.22	1.33351e-52	6
Tmem163	1.04636e-50	1.59406	1	0.231	2.57268e-46	6
Ttyh1	4.70929e-50	1.63733	0.982	0.237	1.15787e-45	6
Cntn1	6.24027e-47	1.79558	1	0.233	1.53429e-42	6
Tmem141	3.22277e-41	1.55952	0.964	0.305	7.92383e-37	6
Prickle1	2.88798e-39	2.32624	1	0.502	7.10069e-35	6
Igsf8	5.79689e-38	1.65895	1	0.521	1.42528e-33	6
Tspan2	1.00712e-36	1.95623	1	0.845	2.47621e-32	6
Sh3gl3	1.63469e-35	1.61314	1	0.524	4.0192e-31	6
Opalin	5.75204e-35	2.10202	1	0.544	1.41425e-30	6
Plekha1	7.16496e-35	2.12284	1	0.787	1.76165e-30	6
Nckap5	4.19696e-33	1.62441	0.964	0.337	1.03191e-28	6
Daam1	2.34059e-32	1.56515	1	0.805	5.7548e-28	6
Mal	5.87941e-32	2.11377	0.982	0.914	1.44557e-27	6
Kirrel3	2.57995e-31	2.17544	0.982	0.353	6.34332e-27	6
Nfasc	8.09827e-30	1.83474	1	0.872	1.99112e-25	6
Ptn	1.06784e-29	1.92434	1	0.777	2.6255e-25	6
Hmgcs1	3.93333e-17	1.58282	0.982	0.771	9.67089e-13	6
