# Supplementary material for: Fibulin-2 is an extracellular matrix inhibitor of oligodendrocytes relevant to multiple sclerosis
Source: J Clin Invest. 2024 May 14;134(13):e176910. doi: 10.1172/JCI176910 (PMC11213512; doi:10.1172/JCI176910)
Supplement: Supporting data values [file jci-134-176910-s082.xlsx]

## Sheet: Fig.1f
NAWM	Acute	Chronic
18.5654	41.976	41.451
17.0915	37.496	33.544
16.8672	42.4278	35.25
16.6897	41.6817	43.363
	38.817	34.671
19.766	31.7517	39.897
9.478
17.864
14.287
14.968
21.791

## Sheet: Fig.1h
NAWM	Day3	Day7	Day14	Day21
4.043	13.588	21.295	17.019
5.026	15.489	20.521	29.87	32.005
10.654	21.151	21.253	37.709	40.266
12.315	22.582	19.845	39.923	31.428
3.441	19.3	22.931	30.1	28.2
16.648	18.7	24.026	19.7	21.5
3.559		16.925		30.2
17.741		16.089
5.574		11.833
10.374
4.02
8.853
4.155
12.184
4.744
8.227
5.122
16.061

## Sheet: Fig. 2a
Days Post Induction	Control-1	Control-2	Control-3	Control-4	Control-5	Control-6	Control-7	Control-8	Control-9	Control-10	Control-11	Control-12	Control-13	Control-14	Control-15	Control-16	Control-17	Control-18	Control-19	Control-20	Control-21	Control-22		Het-1	Het-2	Het-3	Het-4	Het-5	Het-6	Het-7	Het-8	Het-9	Het-10	Het-11	Het-12	Het-13	Het-14	Het-15	Het-16	Het-17	Het-18		Homo-1	Homo-2	Homo-3	Homo-4	Homo-5	Homo-6	Homo-7
7	0	0	0	0	0	0	0	0	2	0	0	0	0	0	1	0	0	0	0	0	2	0		0	0	0	0	0	0	0	0	0	0	0	4	1	0	4	0	2	0		0	1	0	2	0	2	0
8	0	0	0	0	0	0	0	0	2	0	0	2	0	0	1	0	0	0	0	0	4	0		0	1	0	1	0	0	0	0	0	0	0	4	2	0	8	0	6	0		0	4	0	4.5	0	6	1
9	0	0	0	0	0	0	0	0	3	0	0	6	0	0	2	0	0	0	4	3	5	0		0	4	0	2	2.5	0	1	0	0	0	0	4	3	1	6	0	6	0		0	6.5	0	5.5	1	8	2.5
10	0	0	0	0	0	0.5	0	0	4	0	0	9	0	0	6	0	5	0	7	4	5	0		2	6	0	5	4	1	5	0	3	0	1	5	6	4	8	0	6	0		0	7.5	1	6	3	9	6
11	0	0	0	3	3	3	3	3	4	0	4	9	0	0	6	0	6	0	6	6	5	1		5	8.5	2	6	5	2	5.5	0	6	0	1	5	6.5	5	8	2	6	0		0	6.5	2	6	6	10	6
12	2	0	2	6	4	4	4.5	5	4	0	6	8	0	0	8	2	6	1	6.5	7	6	7		4	9	5	6	6.5	6	7	2	8	1	2	5	6	6.5	9	6	6	2		3	6	3	7	8.5	6	7.5
13	5.5	0	5	8	6	8	5	5	5	0	9	9	1	1	9	6	6	1	9	9	6	7		6.5	9	8	10	7.5	8.5	8	5.5	8.5	2	9	6.5	8	9	9	6	6.5	5.5		3	5.5	3	7.5	9.5	6	6.5
14	9	3	5.5	9	7.5	9	7	5	6	1	8	8	2	3	9.5	7	7.5	3	12	9	6	7.5		7	9	8.5	9	7.5	9.5	9	10	8	7	8	5	8.5	9.5	8	7	6.5	10		3	7	2	7	10	5.5	6.5
15	9	7	9.5	7.5	7.5	9	9	7.5	8	1	8	9	5.5	5	9.5	6	8	6	10	10	6	9.5		8.5	7.5	7.5	9.5	6.5	9.5	6.5	10	6.5	8.5	7.5	5	7.5	7.5	7	6.5	5.5	10		4	7	2	7	8.5	4.5	6
16	9	6	7	9	8	9	7	6	8	2	8	9	7	8.5	9	6	9	8	10	10	6	10		7	6.5	9	10	7	9.5	9	10	6.5	9	6.5	5	7	7	6.5	6	5	10		5.5	6.5	2	5	9	4	5
17	10	10	9	5	8.5	9	9	8	9	3	8	8	7.5	9	6	6.5	9	9	9	10	7	10		8	7	7.5	9.5	5	8	5	10	6	8	6	5	7	6	5	5	5	10		6	5	3	5	10	9	5
18	10	10	9	5	9	9	9	8	7	6	6	7	9.5	9	6	8	9.5	9	8.5	9	7	10		7	6	7	9	4	7.5	5	10	6	6	5.5	6.5	6.5	5.5	4	5	4	10		7	5	3	5	9.5	10	4
19	9	9.5	9	4	11.5	8.5	9.5	8.5	6.5	7	6	6	8.5	8	8	7.5	9.5	8.5	7					7	5.5	6.5	9	4	7.5	5	10	6	5.5	5.5	6.5	6.5	5				10		6	5	2	4	7	9	5.5
20	8.5	8.5	9.5	3	9	8	9.5	7	4.5	5	6	6	7	7	9	6.5	9.5	7.5	7.5					7.5	6	6.5	7.5	3	6	5	9.5	6	4	5.5	6.5	6.5	4				9.5		4	5	2	4	6	9	9.5
21	9	7.5	9.5	3	8.5	7	9.5	7	4.5	5	5	9.5	6	6	8	6.5	9	7	7					7.5	6	6	7	5	5.5	6	8.5	5	4	6	4	5.5	4				8.5		4	7	2	4	6	8	9
22	9	8	10	3	7.5	6	9	6.5	5	6	5.5	9.5	5	5	7.5	7.5	8.5	7	7.5					7.5	6	5.5	7	8.5	5	6.5	8	4.5	4	6	4	6	4				8		4	9	2	8.5	7.5	6.5	9
23	8	8	9.5	5	7	6	9	7	6.5	5	5	9	4	4.5	8	10	8	5	10					7	8.5	4	7.5	9.5	4	7	7.5	4	3.5	6	4	7	4				7.5		3	9	4	9	8	6	7
24	7	7	9.5	5	8	8	9	6.5	9	4	5	10	4	4	8.5	9	8	5	9					5.5	8	4	8.5	8.5	4	6.5	7.5	4	3	9	6	7	5				7.5		3	9	5	9	8	6	7
25	9	7	8	5	7	9	8	8	8	3	4	10	5	7.5	9	8.5	6.5	5	9					6.5	6.5	3.5	9	7	4	4.5	7.5	4	2	8.5	6.5	6	7				7.5		4	9	7	6	8	6.5	5.5
26	9	7	8.5	4	8	9	7.5	8	8	3	4	9	6	7	9	7.5	7.5	6	8.5					6.5	7	3.5	10	6	4	5.5	9	4	3	9	4.5	5	8						4	9	8	6	7.5	7	5.5
27	10	9	10	4	9.5	9	9.5	8	8	3	4	8	7.5	7	8	6.5	9	5	7.5					10	5.5	5	10	5.5	6	5.5	10	5.5	5	7	4	4	6						4	8	8	6	7.5	5	5.5
28	10	9	10	4	9.5	9	9.5	8	7	3	4	8	6.5	7	7	6.5	8.5	5	6					10	5.5	5	9	5	5	5.5		5.5	5	6	4	4	5						4	7	7	5	7	5.5	7
29	10	10	11	4	9	7.5	9	8	6	5.5	4	8	6	7										10	5.5	6.5	8	4	4	6.5		5.5	5										3	7	5.5	4	7	5	7
30	10	9	10.5	4	9	7	9.5	8	6	5	3	8	6	6										10	6.5	5.5	7	3.5	4	7		5.5	3.5										3	7	4	4	7	5	6.5
31
[truncated: 12 more columns]

## Sheet: Fig. 2b
	Control	Fbln2-/+	Fbln2-/-
	44.5	48	24.5
	26	67.5	62.5
	38	47.5	18
	47.5	68	62.5
	44.5	51.5	65.5
	51.5	54	70
	44.5	56	52
	39.5	47.5	52.5
	55	52.5	57.5
	7	35.5	37
	51	41	51
	77	53.5	53.5
	23	62.5	56.5
	26.5	55.5	51.5
	67	78.5	62.5
	33.5	38.5	79.5
	56.5	60.5	55.5
	28	47.5	53.5
	73.5		47.5
	68
	58
	52

## Sheet: Fig. 2c
	Control	Fbln2-/+	Fbln2-/-
	118.5	102	53
	109.5	82.5	96
	124	68.5	59.5
	53	108.5	74.5
	112.5	73.5	96
	103	66.5	88.5
	117.5	75.5	88
	98.5	87.5	83
	86	65.5	79
	60.5	53.5	31
	61.5	74	84.5
	108	56.5	82
	81	64	78.5
	85	57.5	94
	88	68.5	78
	84		76
	93.5
	70
	87.5

## Sheet: Fig. 2d
	dpi	WT	Fbln2 KO
	1	0
	1	0
	1	0
	1	0
	1	0
	1	0
	1	0
	1	0
	1	0
	1	0
	1	0
	1	0
	1	0
	1	0
	1	0
	1	0
	1	0
	1	0
	1	0
	1	0
	1	0
	2	0
	2	0
	2	0
	2	0
	2	0
	2	0
	2	0
	2	0
	2	0
	2	0
	2	0
	2	0
	2	0
	2	0
	2	0
	2	0
	2	0
	2	0
	2	0
	2	0
	2	0
	3	0
	3	0
	3	0
	3	0
	3	0
	3	0
	3	0
	3	0
	3	0
	3	0
	3	0
	3	0
	3	0
	3	0
	3	0
	3	0
	3	0
	3	0
	3	0
	3	0
	3	0
	4	1
	5	1
	7	1
	7	1
	7	1
	7	1
	7	1
	8	1
	9	1
	9	1
	10	1
	10	1
	10	1
	10	1
	12	1
	12	0
	12	0
	12	0
	12	0
	12	0
	12	0
	1		0
	1		0
	1		0
	1		0
	1		0
	1		0
	1		0
	1		0
	1		0
	1		0
	1		0
	1		0
	1		0
	1		0
	1		0
	1		0
	1		0
	1		0
	2		0
	2		0
	2		0
	2		0
	2		0
	2		0
	2		0
	2		0
	2		0
	2		0
	2		0
	2		0
	2		0
	2		0
	2		0
	2		0
	2		0
	2		0
	3		0
	3		0
	3		0
	3		0
	3		0
	3		0
	3		0
	3		0
	3		0
	3		0
	3		0
	3		0
	3		0
	3		0
	3		0
	3		0
	3		0
	3		0
	4		1
	5		1
	5		1
	5		1
	5		1
	5		1
	6		1
	6		1
	6		1
	6		1
	7		1
	7		1
	8		1
	8		1
	8		1
	9		1
	9		1
	9		1
	10		1
	10		1
	11		1
	12		0
	12		0

## Sheet: Fig. 3c
Subset	0			1			2			3			4			5			6
WT	25.3	38.6	36	17.4	27.7	10.2	8.7	19.5	29.4	4	8.1	19.8	42.2	3.6	4.4	0.5	0.9	3.6	1.3	0	0
Het	41.8	36.4	31.6	32.6	28	43	4.7	8.4	8.3	8.7	10.5	10	3.3	4.4	2.3	3	6.8	4	1.67	8	1.6
Homo	41	40.9	18.8	26.9	34.2	35.6	11.6	17.4	35.6	6.2	4.2	10.8	1.1	0	4.8	2.9	1.8	0.8	5.6	1.2	1.2

## Sheet: Fig. 3d
	WT			Het			Homo
Myelinating OL	66	63	19	99	108	204	117	122	94
DA-MOL	93	85	49	100	91	148	140	134	47
IFN-MOL	32	43	40	28	22	39	34	57	70
Stressed OL	170	26	33	29	32	57	25	26	27

## Sheet: Fig. 4c
	WT	Fbln2-/-
	22	33
	34	21.2
	32	35.9
		22.1
	34	41.4
	24.4	29.2
	29.2	46.9
		24.4
		35.2
	37.7	39.8
	28.5	31.2
	43.7	20.9
	37.8	40.95

## Sheet: Fig. 4d
	WT	Fbln2-/-
		15
	8.8	8.8
	8.6	3.8
	4.2	12.4
	7.3	8.9
	5.7	7
	3.6	5.1
	6.8	4.6
	13.04	3.2
	3.9	12.6
	9.3	6.5
		11.9

[truncated: 86 more sheets: Fig. 4h, Fig. 4i, Fig. 4j, Fig. 4k, Fig. 4l, Fig. 4m, Fig. 5b, Fig. 5c, Fig. 5e, Fig. 5f, Fig. 5g, Fig. 5i, Fig. 5j, Fig. 5k, Fig. 5m, Fig. 5o, Fig. 5p, Fig. 6e, Fig. 6f, Fig.6g …]
